# Supplementary material for: Thirty Years of Hide-and-Seek: Capturing Abundant but Elusive MIII@C3v(8)-C82 Isomer, and the Study of Magnetic Anisotropy Induced in Dy3+ Ion by the Fullerene π-Ligand
Source: J Am Chem Soc. 2024 Sep 2;146(36):25328–42. doi: 10.1021/jacs.4c10050 (PMC11403620; doi:10.1021/jacs.4c10050)
Supplement: Supplementary file 2 — ja4c10050_si_002.zip [file ja4c10050_si_002.zip]

Archive with 84 entries (75 files):
- coords/
- coords/DyC82-C3v(8)-CF3_isomers/
- coords/DyC82-C3v(8)-CF3_isomers/DyC82-C3v_CF3_iso01.xyz
- coords/DyC82-C3v(8)-CF3_isomers/DyC82-C3v_CF3_iso02.xyz
- coords/DyC82-C3v(8)-CF3_isomers/DyC82-C3v_CF3_iso03.xyz
- coords/DyC82-C3v(8)-CF3_isomers/DyC82-C3v_CF3_iso04.xyz
- coords/DyC82-C3v(8)-CF3_isomers/DyC82-C3v_CF3_iso05.xyz
- coords/DyC82-C3v(8)-CF3_isomers/DyC82-C3v_CF3_iso06.xyz
- coords/DyC82-C3v(8)-CF3_isomers/DyC82-C3v_CF3_iso07.xyz
- coords/DyC82-C3v(8)-CF3_isomers/DyC82-C3v_CF3_iso08.xyz
- coords/DyC82-C3v(8)-CF3_isomers/DyC82-C3v_CF3_iso09.xyz
- coords/DyC82-C3v(8)-CF3_isomers/DyC82-C3v_CF3_iso10.xyz
- coords/DyC82-C3v(8)-CF3_isomers/DyC82-C3v_CF3_iso11.xyz
- coords/DyC82-C3v(8)-CF3_isomers/DyC82-C3v_CF3_iso12.xyz
- coords/DyC82-C3v(8)-CF3_isomers/DyC82-C3v_CF3_iso13.xyz
- coords/DyC82-C3v(8)-CF3_isomers/DyC82-C3v_CF3_iso14.xyz
- coords/DyC82-C3v(8)-CF3_isomers/DyC82-C3v_CF3_iso15.xyz
- coords/DyC82-C3v(8)-CF3_isomers/DyC82-C3v_CF3_iso16.xyz
- coords/DyC82-C3v(8)-CF3_isomers/DyC82-C3v_CF3_iso17.xyz
- coords/DyC82-C3v(8)-CF3_isomers/readme.txt
- coords/MC82_isomers/
- coords/MC82_isomers/DyC82/
- coords/MC82_isomers/DyC82/DyC82_1-C2.xyz
- coords/MC82_isomers/DyC82/DyC82_2-Cs.xyz
- coords/MC82_isomers/DyC82/DyC82_3-C2.xyz
- coords/MC82_isomers/DyC82/DyC82_4-Cs.xyz
- coords/MC82_isomers/DyC82/DyC82_5-C2.xyz
- coords/MC82_isomers/DyC82/DyC82_6-Cs.xyz
- coords/MC82_isomers/DyC82/DyC82_7-C3v.xyz
- coords/MC82_isomers/DyC82/DyC82_8-C3v.xyz
- coords/MC82_isomers/DyC82/DyC82_9-C2v.xyz
- coords/MC82_isomers/DyC82/readme.txt
- coords/MC82_isomers/LaC82/
- coords/MC82_isomers/LaC82/LaC82_1-C2.xyz
- coords/MC82_isomers/LaC82/LaC82_2-Cs.xyz
- coords/MC82_isomers/LaC82/LaC82_3-C2.xyz
- coords/MC82_isomers/LaC82/LaC82_4-Cs.xyz
- coords/MC82_isomers/LaC82/LaC82_5-C2.xyz
- coords/MC82_isomers/LaC82/LaC82_6-Cs.xyz
- coords/MC82_isomers/LaC82/LaC82_7-C3v.xyz
- coords/MC82_isomers/LaC82/LaC82_8-C3v.xyz
- coords/MC82_isomers/LaC82/LaC82_9-C2v.xyz
- coords/MC82_isomers/LaC82/readme.txt
- coords/MC82_isomers/LuC82/
- coords/MC82_isomers/LuC82/LuC82_1-C2.xyz
- coords/MC82_isomers/LuC82/LuC82_2-Cs.xyz
- coords/MC82_isomers/LuC82/LuC82_3-C2.xyz
- coords/MC82_isomers/LuC82/LuC82_4-Cs.xyz
- coords/MC82_isomers/LuC82/LuC82_5-C2.xyz
- coords/MC82_isomers/LuC82/LuC82_6-Cs.xyz
- coords/MC82_isomers/LuC82/LuC82_7-C3v.xyz
- coords/MC82_isomers/LuC82/LuC82_8-C3v.xyz
- coords/MC82_isomers/LuC82/LuC82_9-C2v.xyz
- coords/MC82_isomers/LuC82/readme.txt
- coords/MC82_isomers/ScC82/
- coords/MC82_isomers/ScC82/readme.txt
- coords/MC82_isomers/ScC82/ScC82_1-C2.xyz
- coords/MC82_isomers/ScC82/ScC82_2-Cs.xyz
- coords/MC82_isomers/ScC82/ScC82_3-C2.xyz
- coords/MC82_isomers/ScC82/ScC82_4-Cs.xyz
- coords/MC82_isomers/ScC82/ScC82_5-C2.xyz
- coords/MC82_isomers/ScC82/ScC82_6-Cs.xyz
- coords/MC82_isomers/ScC82/ScC82_7-C3v.xyz
- coords/MC82_isomers/ScC82/ScC82_8-C3v.xyz
- coords/MC82_isomers/ScC82/ScC82_9-C2v.xyz
- coords/MC82_isomers/YC82/
- coords/MC82_isomers/YC82/readme.txt
- coords/MC82_isomers/YC82/YC82_1-C2.xyz
- coords/MC82_isomers/YC82/YC82_2-Cs.xyz
- coords/MC82_isomers/YC82/YC82_3-C2.xyz
- coords/MC82_isomers/YC82/YC82_4-Cs.xyz
- coords/MC82_isomers/YC82/YC82_5-C2.xyz
- coords/MC82_isomers/YC82/YC82_6-Cs.xyz
- coords/MC82_isomers/YC82/YC82_7-C3v.xyz
- coords/MC82_isomers/YC82/YC82_8-C3v.xyz
- coords/MC82_isomers/YC82/YC82_9-C2v.xyz
- coords/YC82-C3v(8)_conformers/
- coords/YC82-C3v(8)_conformers/conf_01.xyz
- coords/YC82-C3v(8)_conformers/conf_02.xyz
- coords/YC82-C3v(8)_conformers/conf_03.xyz
- coords/YC82-C3v(8)_conformers/readme.txt
- coords/YC82-C3v(8)_conformers/TS_1-2.xyz
- coords/YC82-C3v(8)_conformers/TS_1-3.xyz
- coords/YC82-C3v(8)_conformers/TS_2-2.xyz
