# Supplementary material for: Thirty Years of Hide-and-Seek: Capturing Abundant but Elusive MIII@C3v(8)-C82 Isomer, and the Study of Magnetic Anisotropy Induced in Dy3+ Ion by the Fullerene π-Ligand
Source: J Am Chem Soc. 2024 Sep 2;146(36):25328–42. doi: 10.1021/jacs.4c10050 (PMC11403620; doi:10.1021/jacs.4c10050)
Supplement: Supplementary file 2 — ja4c10050_si_002.zip [file ja4c10050_si_002.zip › coords/DyC82-C3v(8)-CF3_isomers/DyC82-C3v_CF3_iso01.xyz]

87
Coordinates from ORCA-job DyC82-C3v_CF3
  Dy  0.08767109588106      0.86389793041485     -1.93472236841761
  C   -2.68978472665076     -3.14908685134842     -0.37031543814546
  C   -3.06873676397582     -2.35181234252096     -1.47476547848549
  C   -2.22297678535729     -2.38395151620538     -2.64008698764436
  C   -3.78108467278036     -1.14988075385875     -1.19748979543455
  C   -3.99041200739111     -0.70499742253908      0.15449213006103
  C   -3.52210375061097     -1.44912602632615      1.26901663738674
  C   -2.96643622824348     -2.73231186733242      0.97806471764858
  C   -3.63364220495427      0.01605108550835     -2.03132608438879
  C   -2.74169400553921      0.00823405652968     -3.13784099470943
  C   -2.06847196129161     -1.20239132847543     -3.45140248158487
  C   -2.03481638762955      1.23442566998942     -3.45986106515371
  C   -3.76632217844807      1.17525956790414     -1.18957190289366
  C   -2.66700798944436      3.17313662076566     -0.35291376232415
  C   -3.03826411518815      2.36854442496090     -1.45253344803052
  C   -2.17311309597546      2.37666434827320     -2.60506207839639
  C   -2.18898592757688     -1.40056391736202      3.34864979959236
  C   -3.08492824379419     -0.72477913169393      2.46842791821467
  C   -3.07880283601354      0.74147989391328      2.47283392420689
  C   -3.50617115440243      1.46950882768116      1.27509990775603
  C   -3.98272854252699      0.72948314359748      0.16022000875044
  C   -2.94311057840722      2.75296993207044      0.99188095467310
  C   -0.73578047503055      1.29085519184245     -4.10706256265204
  C   -0.02667351347975      0.02625858675547     -4.28864530774927
  C   -0.72423703168305     -1.17746557594836     -3.96395994955349
  C   1.38246288758488      0.02805155206267     -4.01359514560113
  C   -0.03879181085964      2.49442035934424     -3.59660862418821
  C   1.78927356023127      3.12645799983336     -2.04091997029143
  C   1.38585743263954      2.44333668651040     -3.24059490437109
  C   2.07503425351215      1.20280614504283     -3.50506640002103
  C   -1.40822856067610      3.89969270748327     -0.35719508235891
  C   -0.52915059489696      3.84125337287396     -1.46143510687356
  C   -0.95176704491091      3.12692051813801     -2.64964820768826
  C   0.86549305244443      3.84376379117878     -1.18345025611534
  C   2.03080419097873     -1.14050537056804     -3.45320791868891
  C   1.31675029949431     -2.32439484564233     -3.17164407145813
  C   -0.05190476581439     -2.35789694747453     -3.45246673135567
  C   1.90276528865563     -3.33054440219777     -2.17947863946008
  C   3.13747631086338     -0.69965028700392     -2.64235270930175
  C   4.05864408037863     -0.72023102707424     -0.38116765683732
  C   3.56033355028480     -1.45202738657250     -1.49004344305484
  C   2.89784051694829     -2.67258390641270     -1.21307713247575
  C   2.87207281615789      2.67019252708207     -1.19715717107818
  C   3.55856457144478      1.45545046020563     -1.47256545485092
  C   3.13853405176327      0.72110249930761     -2.63668556458601
  C   4.06782645442655      0.72963008059512     -0.37409186854703
  C   0.83460419996611     -3.86042721045157     -1.21196205159885
  C   -0.55576580572446     -3.82588433989849     -1.49417917789532
  C   -0.99806313845141     -3.10870873310147     -2.65697406072678
  C   -1.43468131525883     -3.87653643396808     -0.37916391949235
  C   1.30845730441562     -3.75569349234177      0.10362597356237
  C   0.45128498343412     -3.73717893030683      1.24272115829506
  C   -0.93263590578814     -3.89914307052435      0.96113710469072
  C   -1.54004087879686     -2.63043994706545      2.95049129161187
  C   -1.92513840471462     -3.27491760879619      1.79756814694618
  C   2.29196817810097     -1.18193331449603      3.33065208036849
  C   2.14977244406865     -2.28332250809404      2.43884646477767
  C   0.87734230302325     -3.01674714669174      2.43990561461705
  C   -0.14533111112680     -2.58310181568875      3.33222297333159
  C   2.56973901333825     -3.02917874555363      0.10362633835004
  C   3.82642260362065     -1.16453289387112      0.96056830825901
  C   2.98669813765107     -2.27855656492071      1.24064004459148
  C   1.21591303936495      0.72278899253848      4.16823417897151
  C   1.21125829208821     -0.73098670766322      4.16099308762050
  C   0.01027100855006     -1.42107902342206      4.15903690517073
  C   0.01705108119601      1.41721295288065      4.17480343445018
  C   3.78959617202638      0.00628119679751      1.79599387800163
  C   2.30160582102574      1.17937189275154      3.34796278219747
  C   3.03383314757425     -0.00025614194548      2.94708840319366
  C   2.60120633199326      3.08189242351057      0.15010691811280
  C   -0.13200289589594      2.58608936750150      3.35609598626167
  C   0.90061489531235      3.03094753873722      2.47427835122439
  C   2.16908595770440      2.29428241925044      2.46812778678376
  C   3.01374973425234      2.30335636419776      1.26797443778175
  C   3.84207043453614      1.17918039587622      0.97614170524465
  C   -1.52260132542101      2.64034677544591      2.97287993354896
  C   -1.89477553345343      3.28723377072947      1.81219908761799
  C   -0.90308376938965      3.92140585710414      0.99202220740733
  C   0.48435256766325      3.76741779781000      1.28026917590835
  C   1.36325897514672      3.80571596950913      0.15841024758683
  C   -1.24921026033500     -0.69274418258801      4.16772100723125
  C   -1.24493221296140      0.69325263127666      4.17561271281978
  C   -2.17815308296782      1.41032647203246      3.35591402374362
  C   2.57709356158179     -4.49469213414603     -2.96406480761451
  F   3.57073445481268     -4.03130088659652     -3.76100335067583
  F   3.11479304079858     -5.40924340039888     -2.12806640775124
  F   1.68271928690302     -5.13387351872670     -3.75409473804798
