# Supplementary material for: Thirty Years of Hide-and-Seek: Capturing Abundant but Elusive MIII@C3v(8)-C82 Isomer, and the Study of Magnetic Anisotropy Induced in Dy3+ Ion by the Fullerene π-Ligand
Source: J Am Chem Soc. 2024 Sep 2;146(36):25328–42. doi: 10.1021/jacs.4c10050 (PMC11403620; doi:10.1021/jacs.4c10050)
Supplement: Supplementary file 2 — ja4c10050_si_002.zip [file ja4c10050_si_002.zip › coords/DyC82-C3v(8)-CF3_isomers/DyC82-C3v_CF3_iso02.xyz]

87
Coordinates from ORCA-job DyC82-C3v_CF3
  Dy  -0.76999767504648      0.18348161985530     -1.97983179806462
  C   -2.70553708432421     -3.15834070694091     -0.37721281347355
  C   -3.06147956401111     -2.34870170142067     -1.47998086861433
  C   -2.21002976507454     -2.35060378685234     -2.64027117446570
  C   -3.76128405738261     -1.14200795262234     -1.21280307217821
  C   -3.98503681360484     -0.69490618533586      0.13146292317614
  C   -3.53274141092173     -1.44575879911885      1.25483303429822
  C   -2.98493178104204     -2.73091068140479      0.96893184308549
  C   -3.59305972465278      0.01828848290718     -2.06217455468806
  C   -2.80451440590335      0.01365965804524     -3.26537722021663
  C   -2.09155543268317     -1.21926758638060     -3.54103301575243
  C   -2.10651613886243      1.25585070020795     -3.60057856198347
  C   -3.74940608918852      1.18186559643953     -1.20819209931012
  C   -2.64241004826720      3.17078982406670     -0.37917149761099
  C   -3.03067180374914      2.37452676266903     -1.48334586558024
  C   -2.18958525192025      2.36350727873548     -2.65722130337495
  C   -2.22500967239819     -1.40348136789992      3.34681116458384
  C   -3.10649436162181     -0.72329721345352      2.45719615361318
  C   -3.09238780114259      0.74622048515967      2.45772055706032
  C   -3.50648370359283      1.47762549986910      1.25738194755914
  C   -3.98021772868941      0.73874892398278      0.13398333477069
  C   -2.93045365656867      2.74915870123002      0.97318092197954
  C   -0.71611440351932      1.24261434243226     -4.11185598121642
  C   0.01088274282476     -0.00527683361159     -4.31591992758637
  C   -0.71509373928039     -1.22695269594331     -4.05258015862763
  C   1.40577222999284     -0.01263051646470     -3.98263933917383
  C   -0.01372177630222      2.33847191861416     -3.46516714920062
  C   1.83288347633479      3.10253776433732     -2.03206118780455
  C   1.39584353577454      2.33108012116021     -3.14619450880272
  C   2.10416181984889      1.14302806509603     -3.46867189777552
  C   -1.38485722838690      3.88014442546388     -0.36867628689261
  C   -0.49210722148106      3.78788699753825     -1.46477478707829
  C   -0.92790352254822      3.03708714996175     -2.61376015036502
  C   0.89890848027527      3.80931722505011     -1.19387750236934
  C   2.08720645316635     -1.18354317363912     -3.46009685354363
  C   1.36067596353983     -2.35754313065693     -3.14152141036917
  C   -0.03806259666922     -2.35854015031988     -3.45293710217329
  C   1.79855194757417     -3.13092221528943     -2.01560861198760
  C   3.18293120509284     -0.74919231138364     -2.64673023610316
  C   4.07717957372569     -0.75870880098637     -0.37634691563554
  C   3.57551064233536     -1.48804099224204     -1.48280239468127
  C   2.87101755220173     -2.69403617680793     -1.20005920475008
  C   2.89629022666928      2.62598046268548     -1.19056073329214
  C   3.55843832487647      1.40631863838680     -1.47618964449173
  C   3.19082990913947      0.68407559448128     -2.64686387732878
  C   4.01866206576753      0.64354107845998     -0.35318964392881
  C   0.83844666532765     -3.83034399089763     -1.17650597311409
  C   -0.54992717000735     -3.79956613515284     -1.46080747445486
  C   -0.96988761512435     -3.05332992476080     -2.61573742016221
  C   -1.44812157755076     -3.88206197584004     -0.36502057677123
  C   1.31093873988159     -3.80370158108898      0.16898585696544
  C   0.42939394858893     -3.77118761060981      1.27825834202133
  C   -0.96277314668888     -3.92186781234547      0.98166924577548
  C   -1.58130198486393     -2.63970959979250      2.96014571835587
  C   -1.95518566435065     -3.28513723267471      1.80089118584847
  C   2.26926868213936     -1.21585254533500      3.37232585787512
  C   2.11544131458367     -2.31692588188477      2.47178205825388
  C   0.83973280164734     -3.04200694506709      2.47128562591141
  C   -0.19097716278932     -2.60010289954005      3.35367225879033
  C   2.55604679552263     -3.07821567537213      0.18141748620627
  C   4.06191653430204     -1.30125934033286      1.06131557802494
  C   2.94649184304408     -2.34326340339625      1.28677736761507
  C   1.19058444448954      0.69863049935630      4.17790658872469
  C   1.18248261793957     -0.75647925764660      4.17841291274348
  C   -0.03030485394958     -1.43702202999913      4.16923171017107
  C   -0.00332019747253      1.40112668291076      4.17694629879837
  C   3.79140872935630     -0.02874674233017      1.84643692874321
  C   2.28153264229568      1.14280200861118      3.36194422982354
  C   3.02736567505620     -0.03609165925288      2.98766124803053
  C   2.60631188255505      3.03029211650169      0.16778224646418
  C   -0.14444382675567      2.57280754945899      3.35850685382269
  C   0.89372482447716      3.00513223123541      2.48042106203946
  C   2.15520096733009      2.25920654093717      2.48387021592230
  C   2.98894124521459      2.25111685375820      1.28897103399812
  C   3.78749610176227      1.09936501369693      1.00875351747520
  C   -1.53195261184202      2.63524453205913      2.96584520485036
  C   -1.89271719877866      3.28447360903406      1.80135399070763
  C   -0.89193959257321      3.90814471642324      0.98323359299047
  C   0.49377049152256      3.73609881893043      1.27593363031052
  C   1.38231858893968      3.76524670821178      0.16213541220515
  C   -1.28399916221842     -0.69847198737188      4.17057640333034
  C   -1.26840897599004      0.68496231655146      4.17161786264459
  C   -2.19491957611083      1.40984041770511      3.34468309776029
  C   5.43810442204416     -1.92154983721710      1.43884212154935
  F   6.43936789215408     -1.02551421964733      1.27917697066853
  F   5.45267909761364     -2.32693149837225      2.73050275413410
  F   5.72342639897374     -2.99649575751433      0.66790001531546
