# Supplementary material for: Thirty Years of Hide-and-Seek: Capturing Abundant but Elusive MIII@C3v(8)-C82 Isomer, and the Study of Magnetic Anisotropy Induced in Dy3+ Ion by the Fullerene π-Ligand
Source: J Am Chem Soc. 2024 Sep 2;146(36):25328–42. doi: 10.1021/jacs.4c10050 (PMC11403620; doi:10.1021/jacs.4c10050)
Supplement: Supplementary file 2 — ja4c10050_si_002.zip [file ja4c10050_si_002.zip › coords/DyC82-C3v(8)-CF3_isomers/DyC82-C3v_CF3_iso03.xyz]

87
Coordinates from ORCA-job DyC82-C3v_CF3
  Dy  -0.68945865531722      0.06764336270797     -2.02401640423846
  C   -2.67998865601799     -3.14856943367768     -0.36716653064602
  C   -3.06300871170036     -2.33955818550839     -1.47183998535020
  C   -2.23009392585429     -2.34420364822692     -2.64103857549242
  C   -3.77094241510805     -1.14439564716131     -1.19237353685901
  C   -3.98803103098246     -0.70044134767744      0.15214511474059
  C   -3.51359774335830     -1.44501864166970      1.27019685813118
  C   -2.95672570366306     -2.72443936867175      0.98468814514199
  C   -3.60459167182423      0.02090833886647     -2.04307548114352
  C   -2.81416678869859      0.01479984422367     -3.24057686729392
  C   -2.12035316446325     -1.22110360420984     -3.55170130050305
  C   -2.11073591995953      1.25092628685574     -3.56773592352432
  C   -3.75929714416278      1.18128083393493     -1.19459367119788
  C   -2.66106336683852      3.17936140643010     -0.37189208635382
  C   -3.04446679339480      2.37628689662481     -1.47055121039430
  C   -2.19927364129080      2.36113769353611     -2.63920173863892
  C   -2.18936767011385     -1.39199521368457      3.35162459904503
  C   -3.08014418813794     -0.71788966533747      2.46941899159083
  C   -3.07299122257142      0.75182107421558      2.46828945176893
  C   -3.49809388539396      1.47883555201062      1.26963230862655
  C   -3.97337089362968      0.73371287660299      0.15173340780178
  C   -2.93234913151968      2.75450546772789      0.97716509752637
  C   -0.73465242565473      1.24377874886752     -4.10475231207433
  C   -0.01386358383431     -0.00320645206589     -4.34233995905157
  C   -0.74831167738005     -1.23170903980129     -4.08787312428345
  C   1.37644678530484     -0.01564397111319     -3.98322022872661
  C   -0.03156422937579      2.34528455175362     -3.46612122047497
  C   1.81615352481476      3.11136961122564     -2.04661176115849
  C   1.37503939049005      2.34047538123694     -3.14862975834206
  C   2.09202314609376      1.14434735709404     -3.46491224167507
  C   -1.39591511522268      3.88786614044729     -0.36945935641985
  C   -0.50834327413667      3.80037361452539     -1.47172430320044
  C   -0.94390898474450      3.04461879682535     -2.61287281775251
  C   0.88466770077890      3.83149314229222     -1.20649099043610
  C   2.05318914561881     -1.18372188041619     -3.47042522561969
  C   1.33387743466423     -2.36924067433883     -3.16295113789475
  C   -0.06885493535074     -2.35957581516525     -3.47415794988289
  C   1.76780371363777     -3.14314990664125     -2.05315594697566
  C   3.15058030983182     -0.75289169747388     -2.65487280344652
  C   4.32084635307517     -0.81665623800903     -0.41134760134976
  C   3.53157424150338     -1.49801184668926     -1.51910243520064
  C   2.84996647937270     -2.68130000000417     -1.22139124929329
  C   2.89279418073767      2.64513066173241     -1.21456996777472
  C   3.57800852591436      1.42649288794516     -1.49532265482525
  C   3.17581070849368      0.69530141642894     -2.66585274937479
  C   4.08318382211358      0.70927805454199     -0.38962861270733
  C   0.83838436126036     -3.83552047005871     -1.21182857391837
  C   -0.55391853179778     -3.79917438970579     -1.47573741009297
  C   -0.98735057370530     -3.05051383128527     -2.62442344514849
  C   -1.43785033961647     -3.87364827832272     -0.36976507715843
  C   1.34085585628401     -3.79847351187115      0.14574990447121
  C   0.45282787302251     -3.75693271525338      1.26929203935988
  C   -0.93167448206017     -3.90682890823645      0.98252863886184
  C   -1.54421870877170     -2.63022797950225      2.96841121532889
  C   -1.92107561168834     -3.27305846589295      1.80765601525412
  C   2.28678578034473     -1.19951455914385      3.34556157452347
  C   2.14460608361651     -2.30835880588638      2.46262491664095
  C   0.87100488250129     -3.03160203425726      2.46633377082659
  C   -0.15704962698722     -2.58725217867172      3.35432575216314
  C   2.57504642117282     -3.10493563667463      0.14409579384832
  C   3.83440863634059     -1.22443760900306      0.99151380990796
  C   2.99318697531465     -2.32607718224892      1.26565834171824
  C   1.21842320809828      0.71836492336005      4.16315589171993
  C   1.20606198798555     -0.73509304111683      4.17315612686404
  C   0.00240491097510     -1.41772497682024      4.17515201363143
  C   0.02268157610529      1.42167129749407      4.16215859938620
  C   3.75109541545271     -0.05819794831737      1.76968797653685
  C   2.30123675736360      1.15551395592757      3.33084977181727
  C   3.02574126763644     -0.03288472042906      2.94902713554218
  C   2.60953090500602      3.05241929835084      0.13221141546576
  C   -0.12160034550533      2.58644476032203      3.34043810190993
  C   0.91049845015652      3.01587071429525      2.45191620957741
  C   2.16917502029584      2.26706088918201      2.44366931249666
  C   2.99597451739050      2.26686493701762      1.23888446678192
  C   3.79847624753596      1.11678282787437      0.92376280158509
  C   -1.51306330110475      2.64439212694298      2.95510724016707
  C   -1.88631205801604      3.29416086980538      1.79889781326125
  C   -0.89364192595269      3.91969605773550      0.97279016169185
  C   0.50038194145624      3.75498214646222      1.25478635216940
  C   1.37608122212952      3.79683473894272      0.13901120657162
  C   -1.25042364836771     -0.68209072258245      4.17602850807791
  C   -1.24263499674014      0.70273852388759      4.17172556905858
  C   -2.17504660655388      1.41971014946609      3.35026246729581
  C   5.83555075506795     -1.14228141060953     -0.58086124041067
  F   6.58043435427761     -0.55259104459489      0.38126824754579
  F   6.06023095218194     -2.47542974317839     -0.51392252914472
  F   6.29480227514968     -0.70677172451310     -1.77809538098156
