# Supplementary material for: Thirty Years of Hide-and-Seek: Capturing Abundant but Elusive MIII@C3v(8)-C82 Isomer, and the Study of Magnetic Anisotropy Induced in Dy3+ Ion by the Fullerene π-Ligand
Source: J Am Chem Soc. 2024 Sep 2;146(36):25328–42. doi: 10.1021/jacs.4c10050 (PMC11403620; doi:10.1021/jacs.4c10050)
Supplement: Supplementary file 2 — ja4c10050_si_002.zip [file ja4c10050_si_002.zip › coords/DyC82-C3v(8)-CF3_isomers/DyC82-C3v_CF3_iso04.xyz]

87
Coordinates from ORCA-job DyC82-C3v_CF3
  Dy  0.16348592175662      0.79237814576622     -1.95016713012543
  C   -2.67308068471675     -3.13474534536361     -0.36440883051605
  C   -3.06311848305654     -2.33962616961207     -1.48731596363230
  C   -2.23488245244835     -2.38654861712988     -2.64745350287100
  C   -3.77499848170481     -1.14071143751700     -1.21237134659358
  C   -3.98582875342203     -0.68546841597476      0.13852658241326
  C   -3.52240644503673     -1.42117070203597      1.26438993117902
  C   -2.96014715505946     -2.69775712800308      0.98744523643668
  C   -3.62210614339953      0.01965833070446     -2.05292637330257
  C   -2.72775864594937     -0.00100157131822     -3.15743637962893
  C   -2.06610706232248     -1.22240110935293     -3.46815596313736
  C   -2.00750794201347      1.21314714655807     -3.47238578473738
  C   -3.75698396150155      1.18364445030059     -1.21792002669438
  C   -2.65417793258003      3.18021323527930     -0.38207844021593
  C   -3.02178168025900      2.36788919282957     -1.48076887737683
  C   -2.14425483319590      2.35793585428294     -2.62356025278061
  C   -2.22850321069532     -1.36259773672165      3.36920522306925
  C   -3.10464256559601     -0.69140819800137      2.46967601600382
  C   -3.09639991400555      0.77501503222285      2.46233224141113
  C   -3.50701679751476      1.49182347597481      1.25348733935194
  C   -3.97730018491963      0.74297061794121      0.13561310934969
  C   -2.94197513043130      2.76932352402609      0.96506423841426
  C   -0.69936698529955      1.25326408275031     -4.10837800883095
  C   -0.00062496130584     -0.01526043587020     -4.29222346337724
  C   -0.71312174805279     -1.21491443403445     -3.97375519400280
  C   1.41567984128733     -0.01883234782076     -4.01003588839902
  C   -0.00046816646961      2.45589777589659     -3.59443324487362
  C   1.81351187859333      3.09492631411876     -2.03363155287053
  C   1.41925019962055      2.41109950666197     -3.23622627996455
  C   2.10927981768540      1.16485015880896     -3.49521812168364
  C   -1.39471675765612      3.89207677447957     -0.37863248146640
  C   -0.50245809136682      3.81935800465531     -1.47735995898368
  C   -0.91697018427154      3.09656788608260     -2.65836427352120
  C   0.88652368424787      3.82518168326447     -1.18838637754379
  C   2.03952852311418     -1.17931859919856     -3.41307159744646
  C   1.31540792474529     -2.37357113583979     -3.10928503724097
  C   -0.05913627898929     -2.40185111671441     -3.44503655842762
  C   1.73503389317486     -3.13892256441232     -1.96870362432579
  C   3.11054514488799     -0.73548785464979     -2.57065229879881
  C   4.04167396090486     -0.74785990409619     -0.31504982522003
  C   3.52251062965122     -1.47139277401891     -1.41011697815682
  C   2.82596914206277     -2.67811081834054     -1.11562027329299
  C   2.88743371287243      2.64390622101038     -1.17494598827789
  C   3.56658067127137      1.42296320626088     -1.43358281644636
  C   3.14169717114222      0.68911844061164     -2.59554930097067
  C   4.07114075503569      0.70453780391412     -0.32593382021302
  C   0.82602980003811     -3.87068451744349     -1.19679421630395
  C   -0.56515734137229     -3.83108480077703     -1.47288610017546
  C   -0.99561435088715     -3.11623901042937     -2.63882511652776
  C   -1.45025979049662     -3.86721912041050     -0.36102489181590
  C   1.41010999297534     -4.06793450779139      0.21681674684297
  C   0.41576157102404     -3.73878311833258      1.32334232335095
  C   -0.93736853766884     -3.86577344317682      1.00918277965806
  C   -1.57753380723822     -2.59841098299164      2.99036272020194
  C   -1.93897844692515     -3.23589981872938      1.82384957310755
  C   2.25139239167866     -1.17880872099283      3.38203418047702
  C   2.12187656324833     -2.29604557217061      2.51541504554451
  C   0.83617026743879     -3.00983651034872      2.50042444397122
  C   -0.19601446117504     -2.55393182161930      3.38114071385343
  C   2.59261651504309     -3.10551136792367      0.20439518243379
  C   3.80044877549827     -1.18898387923618      1.02534728216811
  C   2.97205465671517     -2.32060227820631      1.31498560511570
  C   1.17864974980251      0.74411575605529      4.19279386183366
  C   1.16435151323850     -0.70726406516673      4.20108821057374
  C   -0.04006547903616     -1.38703751890279      4.20143848049235
  C   -0.01575768697187      1.44959020285088      4.18689155187910
  C   3.75681786395586     -0.01084517006492      1.84312312710537
  C   2.27270625287159      1.18517123567581      3.37600603628179
  C   3.00075879704573     -0.00097225363709      2.99286667126990
  C   2.60521010865541      3.06544917803334      0.16706627578781
  C   -0.15107829351534      2.60920323148238      3.35597255883945
  C   0.88936765825452      3.03995800331409      2.47692827034666
  C   2.15300847372897      2.29548537288393      2.48636624897324
  C   3.00534321372913      2.29117308605938      1.29456987833398
  C   3.82822557896633      1.15982376592579      1.01636693862597
  C   -1.54130687689188      2.67032547492682      2.96130940962442
  C   -1.89914611421573      3.30921078095658      1.79367976578217
  C   -0.89896244480411      3.92811603409773      0.97488133463034
  C   0.48574186872501      3.77039629463441      1.27399260069809
  C   1.37368233754970      3.79781155957433      0.15909267375975
  C   -1.29473400405883     -0.65103851926569      4.19552337015697
  C   -1.28275746009967      0.73392937810958      4.18605550566015
  C   -2.20588355863661      1.44883396455840      3.35157429159635
  C   1.90526399365536     -5.53762292044869      0.39931972190270
  F   2.49760916966946     -5.70526210392378      1.60512137569513
  F   0.87755601384377     -6.41406631786900      0.31983527360183
  F   2.80669329782800     -5.87776706765542     -0.55018270703496
