# Supplementary material for: Thirty Years of Hide-and-Seek: Capturing Abundant but Elusive MIII@C3v(8)-C82 Isomer, and the Study of Magnetic Anisotropy Induced in Dy3+ Ion by the Fullerene π-Ligand
Source: J Am Chem Soc. 2024 Sep 2;146(36):25328–42. doi: 10.1021/jacs.4c10050 (PMC11403620; doi:10.1021/jacs.4c10050)
Supplement: Supplementary file 2 — ja4c10050_si_002.zip [file ja4c10050_si_002.zip › coords/DyC82-C3v(8)-CF3_isomers/DyC82-C3v_CF3_iso05.xyz]

87
Coordinates from ORCA-job DyC82-C3v_CF3
  Dy  -1.49008890454013      0.50462646669437     -1.32583105015899
  C   -2.65661113846478     -3.17799186498412     -0.35171583519866
  C   -3.02372119423316     -2.39220552855014     -1.46802371874334
  C   -2.19396196069621     -2.42210371062911     -2.62695055916441
  C   -3.71618574566630     -1.15955242161827     -1.21255686948657
  C   -3.88357472591647     -0.70406734738523      0.13522211416709
  C   -3.46030812652019     -1.45473600758482      1.27823098276700
  C   -2.92301087853505     -2.73740199485771      0.99732532458345
  C   -3.69322213971440     -0.00955480126641     -2.10524066178240
  C   -2.79435349013903     -0.03228265291546     -3.26084460126364
  C   -2.04302492939608     -1.24198246409832     -3.44956274786542
  C   -2.08642151284404      1.21008414857354     -3.54706800981175
  C   -3.82281294393684      1.18178931908386     -1.24937210939578
  C   -2.64363992790961      3.14461477530153     -0.38775895170778
  C   -3.09329693252936      2.40546361514666     -1.52144143710718
  C   -2.23935669302399      2.40119877316348     -2.69572457901119
  C   -2.16931334703335     -1.39877552509772      3.37032661068769
  C   -3.05737219887431     -0.72616472066513      2.47583339573149
  C   -3.05704816140295      0.73935023136271      2.46866718655860
  C   -3.46865831769055      1.46467835905207      1.26717745661735
  C   -3.91354880806646      0.72139945569981      0.12514629840051
  C   -2.92154226703259      2.74162558881775      0.97900109894274
  C   -0.68539251863274      1.16049248728004     -3.93895956562254
  C   0.03131987041298     -0.06083888597237     -4.16113333347847
  C   -0.67412798542641     -1.26919345531630     -3.95833586450002
  C   1.44109061680015     -0.07146565630888     -3.91106834730717
  C   -0.00784255512591      2.30330640124100     -3.39601509942090
  C   1.83369307706226      3.10074934771488     -2.01279308039546
  C   1.39467210477479      2.30883412873973     -3.09970671134960
  C   2.12521227953243      1.11232885063804     -3.38969743720732
  C   -1.38881686373636      3.87412643828962     -0.36922775618396
  C   -0.49711782239210      3.79326946182892     -1.46677014965712
  C   -0.94391428248823      3.04241066588079     -2.61195867924397
  C   0.89309894418860      3.83166484794903     -1.19198132302127
  C   2.10342186064247     -1.22266590077717     -3.46224042993556
  C   1.38511744020943     -2.40254372248011     -3.13468208607359
  C   -0.01560214154876     -2.42722921118908     -3.45034183265172
  C   1.81710801088221     -3.15968628532823     -2.00165446051255
  C   3.41189633185726     -0.80762451021296     -2.76975029671617
  C   4.07190854906111     -0.75151911355819     -0.33143303210838
  C   3.58742693617214     -1.49035301005513     -1.41594942266896
  C   2.89160772822921     -2.67916360827010     -1.15111633040805
  C   2.91102295563819      2.65763910257270     -1.18208405460897
  C   3.60011141441353      1.43624444051004     -1.46160155508518
  C   3.22365902911916      0.71226759990914     -2.62462670169824
  C   4.08762360888698      0.71053725218761     -0.33867948113968
  C   0.88380446480267     -3.84571664070874     -1.17105581596177
  C   -0.52039368279147     -3.83280995572112     -1.45103529898626
  C   -0.95519315109835     -3.13709172483974     -2.62169424079241
  C   -1.40247921731371     -3.89794985593756     -0.34252874169703
  C   1.36754762177314     -3.79812725700810      0.19235640802418
  C   0.48935536241161     -3.75773296124745      1.30141162766423
  C   -0.90282894823354     -3.91382758144815      1.00879470336599
  C   -1.51953313523478     -2.62351205988957      2.98944673240221
  C   -1.88797042362573     -3.28174652283631      1.82852394300139
  C   2.30790211905646     -1.17537610536404      3.38610865783172
  C   2.17365060045431     -2.29484056368445      2.51007499597631
  C   0.90052397807147     -3.02058547263398      2.50476298730339
  C   -0.12933785939099     -2.57581352388999      3.38428018550545
  C   2.60537751802139     -3.08476388826810      0.19915671518431
  C   3.83936539080447     -1.18683590464114      1.01700681716734
  C   3.01475583195799     -2.31124123034028      1.31376255888504
  C   1.22359062574555      0.74163847982314      4.18927940185060
  C   1.22363709532311     -0.71518460188545      4.20035265664449
  C   0.02262685540260     -1.40688894725642      4.20420252662709
  C   0.02285119258144      1.43593402910535      4.18610002083213
  C   3.78648687250309     -0.00966677950823      1.82758194866342
  C   2.30531891028902      1.18735085081376      3.36434460763443
  C   3.04653861063308      0.00165966474785      2.98659553982925
  C   2.62246115431629      3.07336925636549      0.16593842158790
  C   -0.12651522903671      2.59657553337251      3.35697000936159
  C   0.90638926631994      3.03147759447442      2.47404808561633
  C   2.17526007977082      2.29854347614754      2.47845239852582
  C   3.01726967272416      2.29942927835626      1.27928559320027
  C   3.84557469343297      1.16126561151006      0.98948059976053
  C   -1.51888291607333      2.64320649193875      2.96567537565807
  C   -1.89249544975395      3.29520100090597      1.80286834791308
  C   -0.89811311016492      3.91573988260361      0.97723900839489
  C   0.49715311117439      3.76368181631790      1.27043210766653
  C   1.37733279719032      3.79639147562620      0.16018632270301
  C   -1.23300806637517     -0.67562224115712      4.19096032257681
  C   -1.23565186715178      0.70801564056434      4.18831694183830
  C   -2.16889041874450      1.42086329813057      3.35776413229040
  C   4.63650794693208     -1.12771005185669     -3.67902424784439
  F   5.78616674113453     -0.68217115236036     -3.12283005766688
  F   4.76197790237400     -2.46036783809088     -3.87673275201052
  F   4.51752077542151     -0.54378021874617     -4.89477791329114
