# Supplementary material for: Thirty Years of Hide-and-Seek: Capturing Abundant but Elusive MIII@C3v(8)-C82 Isomer, and the Study of Magnetic Anisotropy Induced in Dy3+ Ion by the Fullerene π-Ligand
Source: J Am Chem Soc. 2024 Sep 2;146(36):25328–42. doi: 10.1021/jacs.4c10050 (PMC11403620; doi:10.1021/jacs.4c10050)
Supplement: Supplementary file 2 — ja4c10050_si_002.zip [file ja4c10050_si_002.zip › coords/DyC82-C3v(8)-CF3_isomers/DyC82-C3v_CF3_iso06.xyz]

87
Coordinates from ORCA-job DyC82-C3v_CF3
  Dy  0.05069960323281      1.45138167751952     -1.51102564779862
  C   -2.61147817471709     -3.18618656395891     -0.35220850448632
  C   -3.02400170790845     -2.39720368621021     -1.46526055343090
  C   -2.21691389926972     -2.42062801105607     -2.64132752963308
  C   -3.76091683501845     -1.21195029015360     -1.17184282637165
  C   -3.96285285125930     -0.77017271689940      0.18209870844497
  C   -3.46821925263560     -1.50429949033593      1.29384507960374
  C   -2.88634534402224     -2.77057575691505      0.99965292739123
  C   -3.63648413259337     -0.04731369496587     -2.00588301563076
  C   -2.75074607552641     -0.04613602822637     -3.11987333972965
  C   -2.08071702599368     -1.25457541016570     -3.46040001639289
  C   -2.05986105864018      1.18381386976293     -3.40527646861568
  C   -3.78980568985976      1.11397788790348     -1.17339245387397
  C   -2.71646232644260      3.12301431079633     -0.34165325563067
  C   -3.09174329429237      2.31919296921491     -1.44479308820823
  C   -2.23742966863651      2.36052037654691     -2.60916423617170
  C   -2.13560777464322     -1.42803846786303      3.37518022759086
  C   -3.04220367668552     -0.77136166224947      2.49469033662884
  C   -3.06419938684441      0.69486965757773      2.49503849823860
  C   -3.51313104618777      1.41140572061322      1.29667498962912
  C   -3.97832901498590      0.66199867805658      0.18615317388109
  C   -2.97517784366999      2.70608720321409      1.00658681130360
  C   -0.74284689184796      1.22542598855480     -3.98096338091065
  C   -0.04317362066300     -0.01889035425012     -4.21036216517771
  C   -0.73414879833180     -1.23192582042936     -3.98245359905992
  C   1.36989813695734     -0.00632016047153     -3.99586001571532
  C   -0.09577020053433      2.48045701580334     -3.59863908332633
  C   1.75585823402960      3.19539098345766     -2.10267289105349
  C   1.33488756523763      2.44834013498289     -3.27785962923811
  C   2.01157846870782      1.19647954934264     -3.47865639384089
  C   -1.46396674506950      3.85438384811422     -0.36847530792132
  C   -0.61193284464623      3.88347312532694     -1.51138847758052
  C   -1.04958612322340      3.18713495894039     -2.71711435943292
  C   0.80149448223211      3.88415871260387     -1.23779960927365
  C   2.06243857635597     -1.14850058746809     -3.50411349589303
  C   1.36001175496349     -2.35856337173923     -3.18652500908875
  C   -0.03854592932038     -2.39376007440364     -3.47597270592534
  C   1.82077565295239     -3.12990466011845     -2.08332994414926
  C   3.13867002992886     -0.67554643673091     -2.65723349287463
  C   4.04578110071454     -0.66790795498559     -0.41499216166313
  C   3.57542170443630     -1.38237315568464     -1.51586396584473
  C   3.10355682100583     -2.81409656549784     -1.29946308076510
  C   2.80844873123742      2.69812765376049     -1.23987609710175
  C   3.52215657145702      1.48933588203529     -1.51235289958826
  C   3.11624970076453      0.75510894283740     -2.65929493943066
  C   4.04141423025580      0.77576222149650     -0.40867390251425
  C   0.91392330368069     -3.76621914286511     -1.22914896669468
  C   -0.49336522809342     -3.79931260613242     -1.49025480080055
  C   -0.95283315975246     -3.11833124103782     -2.65194354000719
  C   -1.35158858143489     -3.88068495384541     -0.36784925354733
  C   1.42343153723582     -3.71568493016705      0.14376855337690
  C   0.54506413323181     -3.72135967856516      1.27365726111274
  C   -0.83281861421445     -3.89533067986542      0.98176525096414
  C   -1.46176656463986     -2.64963840830154      2.97879304714209
  C   -1.83171247861555     -3.29446120876242      1.81695407171997
  C   2.33586931484547     -1.14373662666692      3.34260937123895
  C   2.21180901151028     -2.25823284012796      2.45960618183580
  C   0.95641902888120     -3.00568331750487      2.47219845462022
  C   -0.07805360163853     -2.58336376931725      3.36711920324786
  C   2.65188766902663     -3.06266227471807      0.15428879090330
  C   3.85412459459828     -1.12599668497806      0.95761060711695
  C   3.05291552031888     -2.26734718893558      1.25729334922335
  C   1.23091057464317      0.74687339246487      4.17393443665486
  C   1.25002288528186     -0.70652260392824      4.17933258009261
  C   0.06089338951178     -1.41465522389785      4.18734211633137
  C   0.02356661591779      1.42451245499816      4.18278198864671
  C   3.79082793901240      0.03816044950054      1.77183258768138
  C   2.30821238251069      1.20899519433922      3.34106330180341
  C   3.05194308613363      0.03921278986966      2.94722362000633
  C   2.52207023614592      3.07524276373837      0.11151655027349
  C   -0.14966713745683      2.58806333448322      3.35767853371923
  C   0.87153588175111      3.03412478855924      2.46247044596230
  C   2.14640896241639      2.31406928793596      2.45066373780590
  C   2.96852903920683      2.31749766772022      1.23952920852942
  C   3.80941389819512      1.21325133173537      0.94265036471116
  C   -1.53913690750430      2.62201023353647      2.98051949938329
  C   -1.93388637252546      3.26306517532711      1.82113497546556
  C   -0.95639209635090      3.89404974405660      0.98857442374845
  C   0.42966057597432      3.75043381470237      1.26454037107778
  C   1.28597515644653      3.78512709089430      0.12331978126809
  C   -1.21038075022994     -0.70359623543643      4.19412770354546
  C   -1.22807379937110      0.68255271656363      4.19459601940019
  C   -2.17384830361990      1.38120709645266      3.37310171767278
  C   4.24291642993429     -3.80208603282021     -1.69414966261209
  F   5.35064253338802     -3.59494133443871     -0.94364040511397
  F   3.86893421102467     -5.08980469011072     -1.52351751486407
  F   4.59133251362365     -3.64435522213787     -2.99320982201036
