# Supplementary material for: Thirty Years of Hide-and-Seek: Capturing Abundant but Elusive MIII@C3v(8)-C82 Isomer, and the Study of Magnetic Anisotropy Induced in Dy3+ Ion by the Fullerene π-Ligand
Source: J Am Chem Soc. 2024 Sep 2;146(36):25328–42. doi: 10.1021/jacs.4c10050 (PMC11403620; doi:10.1021/jacs.4c10050)
Supplement: Supplementary file 2 — ja4c10050_si_002.zip [file ja4c10050_si_002.zip › coords/DyC82-C3v(8)-CF3_isomers/DyC82-C3v_CF3_iso07.xyz]

87
Coordinates from ORCA-job DyC82-C3v_CF3
  Dy  -0.75105870054478     -0.17278202703535     -1.97253941935802
  C   -2.68669345093218     -3.16977891005383     -0.32234946024523
  C   -3.07004104756769     -2.37196584496915     -1.42661871859032
  C   -2.23387114861495     -2.37194613108723     -2.60438152752195
  C   -3.77086326220130     -1.16730732363440     -1.15312511241077
  C   -3.96945961300782     -0.70908113497700      0.18998482507441
  C   -3.49363328895178     -1.44869907518949      1.31291823971266
  C   -2.94391140447684     -2.73253824521936      1.02813829066601
  C   -3.60218849744480     -0.01341226867453     -2.01259190061289
  C   -2.82334418156896     -0.02259418492523     -3.22086617629546
  C   -2.13857283600469     -1.27268876251148     -3.55396190660227
  C   -2.10350969758730      1.20041571306668     -3.51963966056140
  C   -3.74463865475955      1.15920345586588     -1.16576745819835
  C   -2.63884779433564      3.16078269104254     -0.35719585949594
  C   -3.03171924377375      2.35096302304803     -1.45423264516311
  C   -2.20208988866356      2.33910733187070     -2.62715794041281
  C   -2.14886883734282     -1.38677920010034      3.38334654940982
  C   -3.05017223680765     -0.71437215983674      2.50074996358579
  C   -3.04244255246399      0.75086516441118      2.49146911946501
  C   -3.47456469449360      1.47226471207177      1.29313548122425
  C   -3.96173314512062      0.72642256565393      0.18106827498255
  C   -2.90522928047324      2.74548242946472      0.99255653765442
  C   -0.72940629523010      1.18548869223320     -4.04408736322411
  C   -0.01725491623067     -0.04656920927568     -4.31387861545039
  C   -0.76129701231002     -1.28185361508486     -4.09074320327323
  C   1.37605342643671     -0.04701220737067     -3.98993124312500
  C   -0.03961641253869      2.30937113245982     -3.45085110807796
  C   1.82271327519107      3.07550246183718     -2.04510187095297
  C   1.35914897157976      2.29284715087617     -3.13582423748291
  C   2.03378347769792      1.07261357357846     -3.42362019466375
  C   -1.37905522680070      3.87394487518526     -0.36811656668441
  C   -0.49992226021479      3.77198793807619     -1.47300548748686
  C   -0.95206290059546      3.02958886613131     -2.61777426192645
  C   0.89897254897175      3.79927387514937     -1.21223810220112
  C   2.22241808015520     -1.29785089331640     -3.69352202169247
  C   1.33944451268321     -2.39082715221610     -3.11639396422249
  C   -0.05520192277097     -2.36764660115476     -3.42374910660856
  C   1.77357926738930     -3.12189078425862     -2.01166253687898
  C   3.22342805415253     -0.76851377739856     -2.65054306156268
  C   4.09007922730338     -0.75613440613524     -0.37083647062025
  C   3.60149259351936     -1.49515985960939     -1.48185771110931
  C   2.90098440778667     -2.70252346799612     -1.18317905011293
  C   2.90832989979047      2.62165994063146     -1.21260537326470
  C   3.58076531577533      1.39722327222367     -1.47674429643638
  C   3.16239882079334      0.62827774380160     -2.61750740110611
  C   4.09514440528776      0.68169702352067     -0.37277212297844
  C   0.84571884815009     -3.83179264511914     -1.16461363372413
  C   -0.54592325985377     -3.80110854287844     -1.42479941163101
  C   -0.97882861355367     -3.05312538144151     -2.56423453299062
  C   -1.42931610567931     -3.88686888093047     -0.31998440999441
  C   1.35082700282071     -3.79553667287800      0.17201719592696
  C   0.48510774123259     -3.75087034676247      1.28967446478838
  C   -0.91375577304033     -3.90865662090241      1.01745079939796
  C   -1.50523052126238     -2.61341350741934      2.99192130094140
  C   -1.89645514713622     -3.27283631442336      1.84477284311226
  C   2.33659775157874     -1.18154490891956      3.36532889198936
  C   2.19074589596575     -2.29396931824747      2.48201788419647
  C   0.91402012341029     -3.01525384150630      2.48820204588537
  C   -0.10745930629606     -2.57164244685891      3.37406206590107
  C   2.60933585351339     -3.08098439429500      0.15178813796472
  C   3.85637515147497     -1.19366106014038      0.98551608850828
  C   3.02673462374555     -2.30473629138173      1.28070804422528
  C   1.26224817241987      0.73433497779658      4.18196289182713
  C   1.25534451656153     -0.72059092854523      4.18788123611001
  C   0.05197549239095     -1.40646820782024      4.19676829728332
  C   0.06511916165182      1.43100881738372      4.18142554001405
  C   3.82416306918034     -0.01687814194508      1.81011040349415
  C   2.34709347352184      1.17644799033502      3.35350655783102
  C   3.08133526050195     -0.00899892113406      2.97245847581823
  C   2.63805303024832      3.04198176205715      0.13149338137662
  C   -0.08477604534711      2.59190971764686      3.35020394982469
  C   0.94423787004625      3.01785583047851      2.45821792379096
  C   2.21174422376965      2.28002134214903      2.46004315369345
  C   3.04889818197748      2.27274452902769      1.25644259468644
  C   3.87573809281696      1.14589326194220      0.97936113684952
  C   -1.47718217271356      2.64639504639361      2.96984954640270
  C   -1.85267714015218      3.28715302906107      1.80666371639924
  C   -0.86709027447533      3.90695330387113      0.97485830735093
  C   0.52777390715296      3.74231883345838      1.25385776662043
  C   1.39945216163016      3.76939427801963      0.13438046960815
  C   -1.20371428224179     -0.67418817816609      4.19761034528175
  C   -1.19683528707623      0.70976263367328      4.18986861545237
  C   -2.13173879771464      1.42330726402592      3.36450217789852
  C   2.94680083050125     -1.80221555803403     -4.97453670067317
  F   3.70551932887022     -0.83044336927424     -5.52858409165226
  F   3.75178757752766     -2.85122866138533     -4.69685902126621
  F   2.05042909319648     -2.20499023708030     -5.90933594368333
