# Supplementary material for: Thirty Years of Hide-and-Seek: Capturing Abundant but Elusive MIII@C3v(8)-C82 Isomer, and the Study of Magnetic Anisotropy Induced in Dy3+ Ion by the Fullerene π-Ligand
Source: J Am Chem Soc. 2024 Sep 2;146(36):25328–42. doi: 10.1021/jacs.4c10050 (PMC11403620; doi:10.1021/jacs.4c10050)
Supplement: Supplementary file 2 — ja4c10050_si_002.zip [file ja4c10050_si_002.zip › coords/DyC82-C3v(8)-CF3_isomers/DyC82-C3v_CF3_iso08.xyz]

87
Coordinates from ORCA-job DyC82-C3v_CF3
  Dy  -1.60773170624894      0.47002966789307     -1.18861047142849
  C   -2.66916021328669     -3.16624383293518     -0.33989765005629
  C   -3.04639495513137     -2.37037039595662     -1.44543423497591
  C   -2.22650097014867     -2.38685455144964     -2.60837053364508
  C   -3.74500567789189     -1.13689256246320     -1.17511557490487
  C   -3.88827449430013     -0.68866888393984      0.18003369575357
  C   -3.44706975032766     -1.44916460581633      1.31235641596460
  C   -2.91825273872292     -2.73295146619164      1.01607646287106
  C   -3.75344886589513      0.01727882918888     -2.06039464041536
  C   -2.83903258626454      0.00316833914668     -3.21069811300074
  C   -2.08736075903722     -1.20067167597641     -3.41383591645795
  C   -2.12741708322133      1.23251766720907     -3.48003158660572
  C   -3.87219122370810      1.20782698294558     -1.19745509624248
  C   -2.64852911213999      3.15668156745156     -0.33752904861084
  C   -3.11866335043710      2.42605933167946     -1.46803240964825
  C   -2.26783779647240      2.41692196599235     -2.63789602772873
  C   -2.13233060866703     -1.41252979203310      3.38746872561623
  C   -3.02823155126019     -0.73085566030376      2.50775326323284
  C   -3.02566342949725      0.73764427412162      2.50914644775828
  C   -3.45438647294672      1.47095220997139      1.32244979764826
  C   -3.92740673644394      0.73688826995732      0.17834374379157
  C   -2.90626768995848      2.74686993022612      1.03363423231993
  C   -0.74373873961874      1.19834854564398     -3.93103060062703
  C   -0.05975199530533     -0.01364814665515     -4.17692085346819
  C   -0.73000488318661     -1.21534980060181     -3.94427341008251
  C   1.46254939221024     -0.01049886951678     -4.24362184868538
  C   -0.06110086733437      2.36639610468714     -3.42944214203657
  C   1.79779261184593      3.12669845863868     -2.04438693402337
  C   1.34974078269457      2.35944087881828     -3.15753657955039
  C   2.07591424417585      1.18140286805847     -3.48822629398186
  C   -1.39373336359561      3.88186472792324     -0.33714003021567
  C   -0.51880961198191      3.81191865804543     -1.45102616989092
  C   -0.97660453800456      3.07738076130996     -2.60197243343467
  C   0.87356244252021      3.83994578528860     -1.19675524111636
  C   2.06932579122967     -1.20808982962103     -3.49091099884795
  C   1.33647812383135     -2.39070743273319     -3.17290058789742
  C   -0.06513500584162     -2.41109818095209     -3.47464069611937
  C   1.77876078060657     -3.15214332509224     -2.05158015185072
  C   3.09070581787908     -0.74981159724453     -2.65924191751152
  C   4.04555358244331     -0.75135336257940     -0.41188523315892
  C   3.52838058786303     -1.48336132681948     -1.50684289423450
  C   2.86116676353941     -2.70583279868722     -1.22918577517188
  C   2.87971976718739      2.67454661350308     -1.22342524482677
  C   3.53689523132752      1.44598918671739     -1.50572000307879
  C   3.09543289233545      0.71581602857396     -2.65718413391920
  C   4.04631131579704      0.70793230437695     -0.41074811440261
  C   0.84778648626955     -3.85603486852046     -1.20195010842136
  C   -0.54477697364800     -3.82950105317694     -1.46638408574779
  C   -0.98397399895560     -3.10880791664532     -2.63429708755040
  C   -1.42036339871333     -3.89443728550395     -0.34953134544332
  C   1.35419043435138     -3.82625486349943      0.14495032267976
  C   0.48853444960856     -3.78061277159233      1.26783070513887
  C   -0.90654936393644     -3.92606603490601      0.99457623069090
  C   -1.49370099241688     -2.63954880748998      2.98938044339917
  C   -1.87937109040811     -3.28941750850442      1.83149424780657
  C   2.34026288077434     -1.20084586375948      3.32326376165334
  C   2.19051371654043     -2.31414779072740      2.44445618997902
  C   0.91813936449374     -3.04224537720881      2.46226789764650
  C   -0.09605901844396     -2.59713577201700      3.36079645631598
  C   2.59760680622105     -3.11336709377823      0.13116307566532
  C   3.84128489601342     -1.19831774052437      0.92921897685302
  C   3.01559427523932     -2.32930042543038      1.23266137446912
  C   1.27917842438963      0.71502462177109      4.15972999155112
  C   1.27471561183690     -0.74330774228321      4.16006788819358
  C   0.07179069839316     -1.43247914729064      4.18206079595985
  C   0.08064714259975      1.41326475159097      4.18498841038844
  C   3.79987639921496     -0.02177323477275      1.75416327872981
  C   2.34830300549966      1.16606288212119      3.32463590529300
  C   3.07690048915717     -0.01895833658815      2.92088906721857
  C   2.61966554253874      3.08329612975862      0.13581555249584
  C   -0.07952462562007      2.58176684595020      3.36674204318597
  C   0.93974529430494      3.02014123425838      2.46878567119412
  C   2.20597685491454      2.28436463263885      2.44883080309423
  C   3.03015551508091      2.29312384145300      1.23683946306649
  C   3.84616380792295      1.15645025518921      0.93062503320469
  C   -1.47695740757053      2.63613130142353      2.99927267794504
  C   -1.86427580622975      3.29396405219251      1.84297472684224
  C   -0.88355699428137      3.91798399119781      1.00383039013476
  C   0.51417995494929      3.76197168458198      1.27471510222846
  C   1.37919343930118      3.80241235043645      0.15226150147043
  C   -1.18109060670512     -0.69708327778019      4.19466811321276
  C   -1.17696243450744      0.68791989669949      4.19872671486357
  C   -2.12181171103976      1.41125760491485      3.38942781156556
  C   1.90629312459017     -0.00494204796608     -5.73779821285465
  F   1.42950124215026      1.08982893486651     -6.37972475608133
  F   3.25050032475695      0.00260428636158     -5.85625685943391
  F   1.44018945075326     -1.09640618724034     -6.38906223170634
