# Supplementary material for: Thirty Years of Hide-and-Seek: Capturing Abundant but Elusive MIII@C3v(8)-C82 Isomer, and the Study of Magnetic Anisotropy Induced in Dy3+ Ion by the Fullerene π-Ligand
Source: J Am Chem Soc. 2024 Sep 2;146(36):25328–42. doi: 10.1021/jacs.4c10050 (PMC11403620; doi:10.1021/jacs.4c10050)
Supplement: Supplementary file 2 — ja4c10050_si_002.zip [file ja4c10050_si_002.zip › coords/DyC82-C3v(8)-CF3_isomers/DyC82-C3v_CF3_iso09.xyz]

87
Coordinates from ORCA-job DyC82-C3v_CF3
  Dy  0.07973682463219     -0.60100097445588     -2.06187628986281
  C   -2.68439923663484     -3.15313012997558     -0.41481925220226
  C   -3.05244355685850     -2.33175043207622     -1.50756954959296
  C   -2.18542697013423     -2.32327201440246     -2.65520689611754
  C   -3.77666014117487     -1.14094460335303     -1.23290836342836
  C   -3.98831644584891     -0.70318421480271      0.12028657399404
  C   -3.51008914931905     -1.44827324319340      1.22492000597603
  C   -2.95470514465875     -2.73554770312002      0.93608597001286
  C   -3.62046747740158      0.02548978694821     -2.05979253851580
  C   -2.73357634518751      0.03919994866774     -3.16723422412652
  C   -2.04229237504197     -1.18229225279880     -3.51207922529308
  C   -2.04992345418268      1.25674789356262     -3.46422898593936
  C   -3.76220039889828      1.19085810412954     -1.21403232920335
  C   -2.66292746023777      3.18043722090398     -0.37441935631490
  C   -3.04279326521077      2.39207116355679     -1.48690922700283
  C   -2.20456613367653      2.41886805571010     -2.65138008075855
  C   -2.18709101554249     -1.40054021048204      3.30907850749959
  C   -3.07884064612016     -0.72583005033912      2.43281961411302
  C   -3.08485364113796      0.74278463007299      2.44452200599511
  C   -3.50612289926756      1.47412285200906      1.25016975193204
  C   -3.97306558737019      0.73713336350357      0.12516586823908
  C   -2.93965568568386      2.75119821554723      0.96286495744605
  C   -0.69242275088226      1.22812036285821     -3.98442300517472
  C   -0.00688930278690      0.01946480346184     -4.36406873694775
  C   -0.73346700922407     -1.23618581988941     -4.16147605985962
  C   1.41064439339051      0.00232179644012     -4.06625704576554
  C   -0.02371599904979      2.40227367460400     -3.45701740808588
  C   1.82469374694447      3.14167013744836     -2.03569582676472
  C   1.36407896367315      2.37363239572653     -3.13646930123043
  C   2.05774916697726      1.15185210426040     -3.45256536709024
  C   -1.39041481399880      3.89312538994435     -0.36512188772458
  C   -0.50669014276109      3.82973280648753     -1.47796155894099
  C   -0.95184226007296      3.12459866266400     -2.64350922007229
  C   0.88849985989685      3.84791234087534     -1.19713272616462
  C   2.08177013979841     -1.18893975836183     -3.53596095649116
  C   1.36395775760669     -2.40751438697415     -3.25557773607554
  C   -0.04815596340072     -2.42923310861219     -3.60985950017451
  C   1.76721734253439     -3.13359565999672     -2.08417197657402
  C   3.12600451579817     -0.74092729691698     -2.64422642521996
  C   4.03728097932824     -0.75715623200010     -0.36380171225736
  C   3.52619595155099     -1.48108374130174     -1.48792161181438
  C   2.85266136453348     -2.69612958046762     -1.23000506337609
  C   2.89526641046024      2.66882543349883     -1.19652606149978
  C   3.54829921723203      1.43432853001414     -1.46037473825266
  C   3.11510711606328      0.69168750658260     -2.61656816918586
  C   4.04902029410724      0.69966960780351     -0.36158672128802
  C   0.83708577056340     -3.84677870182726     -1.24939046814587
  C   -0.55424074718135     -3.82003316725381     -1.52340475190387
  C   -0.96409020571263     -3.06846511257943     -2.68694179661766
  C   -1.44248034121466     -3.89275605478082     -0.42353721669560
  C   1.33203483126693     -3.81766355512806      0.10670537761085
  C   0.44985042735100     -3.76940706048405      1.21618964551447
  C   -0.93717934356989     -3.91880093219083      0.92781382758785
  C   -1.53143145493546     -2.63962849998400      2.92040286864360
  C   -1.91606533010357     -3.28176029581397      1.75181154819335
  C   2.44152543718328     -1.30716337139143      3.53107432007630
  C   2.12866993250301     -2.33848750621877      2.41244961891283
  C   0.87453198914901     -3.02921172980940      2.41504149538214
  C   -0.16603794974529     -2.60142719496686      3.32220748553229
  C   2.57014059539466     -3.11413753870021      0.11425991128920
  C   3.81653899670073     -1.20851758157912      0.96268871989789
  C   2.96533357823951     -2.33454200146083      1.24429996190457
  C   1.19277500962221      0.68093011217620      4.13696692045940
  C   1.18747662190343     -0.74809179450436      4.19104235962599
  C   -0.00551850689256     -1.42736435956656      4.15388987898631
  C   -0.00093979777064      1.40371848728411      4.15142119714432
  C   3.77038022012193     -0.02852741867394      1.80419294687251
  C   2.28124739663962      1.12913684488450      3.31774328530233
  C   3.04571166865922     -0.01793500927448      2.96200904247077
  C   2.61382677833960      3.07415007684286      0.15365567957755
  C   -0.13357487018873      2.56488228829545      3.33584395760202
  C   0.90328034748718      3.01109791216446      2.45671232635473
  C   2.15981345306237      2.26532152136962      2.44913072148622
  C   3.00885537553062      2.28195386374165      1.26687386137551
  C   3.82510003995545      1.14543357935065      0.97955508601685
  C   -1.53138152085658      2.63427201870414      2.94988022949185
  C   -1.88787922788229      3.28154536633602      1.79320883635556
  C   -0.89293286130893      3.91816417751111      0.97420627661335
  C   0.49889814062742      3.75946789610011      1.26734163170206
  C   1.37837098892178      3.80234924164579      0.15445480823606
  C   -1.25931267392934     -0.69563340702141      4.14333095291663
  C   -1.26385693373730      0.68952382236298      4.15417317798427
  C   -2.19507009753057      1.40910615799662      3.33705740249002
  C   3.38158717956188     -1.95788127065210      4.58703558017560
  F   3.67273336960699     -1.08685482652246      5.58162902578476
  F   2.80353888799143     -3.04475138533984      5.14996172350022
  F   4.55053907341461     -2.35384743480385      4.03361567347396
