# Supplementary material for: Thirty Years of Hide-and-Seek: Capturing Abundant but Elusive MIII@C3v(8)-C82 Isomer, and the Study of Magnetic Anisotropy Induced in Dy3+ Ion by the Fullerene π-Ligand
Source: J Am Chem Soc. 2024 Sep 2;146(36):25328–42. doi: 10.1021/jacs.4c10050 (PMC11403620; doi:10.1021/jacs.4c10050)
Supplement: Supplementary file 2 — ja4c10050_si_002.zip [file ja4c10050_si_002.zip › coords/DyC82-C3v(8)-CF3_isomers/DyC82-C3v_CF3_iso10.xyz]

87
Coordinates from ORCA-job DyC82-C3v_CF3
  Dy  0.11691526994050      0.70037071798150     -2.02385412897574
  C   -2.68252285464111     -3.17953442201847     -0.38316307768954
  C   -3.07057908688561     -2.38463577638273     -1.48666972790672
  C   -2.23384879081571     -2.40707642101361     -2.65716457754199
  C   -3.79238508497948     -1.18758455647722     -1.20443988598653
  C   -4.00332795030532     -0.74453430832570      0.14571558288391
  C   -3.52568324162701     -1.48506226389875      1.25856356863645
  C   -2.95853314306160     -2.76345115667160      0.96429361112275
  C   -3.65355934047890     -0.02252547036702     -2.04040855018532
  C   -2.76284973609990     -0.02859432224379     -3.14641836982746
  C   -2.08944131897286     -1.23921392171707     -3.46971471788373
  C   -2.06220870788821      1.19632421189025     -3.47426080269638
  C   -3.79218951028365      1.13750298137624     -1.19753491277361
  C   -2.69835215034969      3.14198300280111     -0.36909303517638
  C   -3.06593580801709      2.33016612055899     -1.46264638324223
  C   -2.19737771660315      2.33084126629872     -2.61342463172395
  C   -2.18708836834410     -1.42813692980844      3.32991844864781
  C   -3.09073091448188     -0.75892113516948      2.45525982793733
  C   -3.09340769191980      0.71181755842821      2.45883251408013
  C   -3.52957526598469      1.43648816542133      1.26410657805249
  C   -4.00461195409825      0.69215027903324      0.15050205824925
  C   -2.97331259007341      2.72320879430155      0.97716772137118
  C   -0.76449853129679      1.25827379085984     -4.13466408210988
  C   -0.04633367538694     -0.00064130176805     -4.34720693693018
  C   -0.73682890179978     -1.20804340259635     -3.99043471024460
  C   1.37286390749615      0.01053093103480     -4.08743310571145
  C   -0.07243816461609      2.45542908265198     -3.60283320962518
  C   1.75867720620180      3.11520411550456     -2.07201300955996
  C   1.34799090656728      2.42471990210057     -3.26830494472702
  C   2.05776723909369      1.20072966979661     -3.56421188138591
  C   -1.44254316076700      3.87688171074266     -0.37771919124501
  C   -0.56185150757287      3.81417172187497     -1.48278642616780
  C   -0.98100002516095      3.08254679847342     -2.65623064483079
  C   0.83175882354938      3.83222460647108     -1.21051514983518
  C   2.02561519000731     -1.14810402628297     -3.50741316210113
  C   1.32605962057145     -2.35615128972695     -3.18359196827505
  C   -0.06408828749187     -2.38733276597122     -3.47745218557436
  C   1.79154741618772     -3.12091082031237     -2.06934868754832
  C   3.10141073014245     -0.69709694827092     -2.68063625448809
  C   4.04892158505294     -0.70857188066155     -0.43718533266137
  C   3.53429683792862     -1.43711593514202     -1.53191709531937
  C   2.86833817195133     -2.66813620946073     -1.25569403042555
  C   2.84202005708974      2.66893805677126     -1.24285426560285
  C   3.53454983899835      1.45752868004982     -1.52826964753772
  C   3.10984182185895      0.73528861388071     -2.69069215134699
  C   4.05340963523033      0.72904354005260     -0.43541846059095
  C   0.85446881044538     -3.83888820025774     -1.22656064315644
  C   -0.54381361148376     -3.83044688262489     -1.50497277110178
  C   -0.99017071408854     -3.12116323093276     -2.66716935750956
  C   -1.42001472540209     -3.90543269149446     -0.39177153172071
  C   1.34737708282251     -3.79722156189215      0.11187070297675
  C   0.47548096722098     -3.76711518518466      1.23164457960572
  C   -0.91384595080411     -3.92674642416195      0.94494554268007
  C   -1.53473772375119     -2.65905901592406      2.93786424467254
  C   -1.90847094053254     -3.29662822344879      1.77906394066230
  C   2.29675614399033     -1.20477073410259      3.30995233902002
  C   2.15544527523324     -2.28865604072570      2.41926586952878
  C   0.88979828567230     -3.03080175967064      2.42348323300413
  C   -0.13705917844474     -2.60160120365908      3.31420528228083
  C   2.59909514571665     -3.07599476558655      0.11003896294710
  C   3.82379468943912     -1.15115323568292      0.92089434743352
  C   3.00074480460238     -2.30213917139978      1.20809445013230
  C   1.21863926761130      0.71653048137566      4.10906077953143
  C   1.22262628981567     -0.74427426264120      4.10616149655048
  C   0.01552592636540     -1.43928128615513      4.12485853376381
  C   0.00788228730086      1.40422359370211      4.13374180217305
  C   3.78709372508053     -0.00072764361032      1.72693520620363
  C   2.29204103847867      1.18759399091464      3.31759951510617
  C   3.23862015898774     -0.00574346661809      3.09316767373562
  C   2.57883758083276      3.07573936766394      0.11675132016403
  C   -0.15064550494412      2.56796827609706      3.32477644790985
  C   0.87489778185107      3.00657532833260      2.43617815421805
  C   2.14613614392170      2.27309077429344      2.43010890976528
  C   2.99489495827131      2.29509920308847      1.21807858695177
  C   3.82309398278929      1.16463883498193      0.92523588540140
  C   -1.54827553115642      2.61965041702602      2.95068100329901
  C   -1.92592736296300      3.26150823635037      1.79335776805473
  C   -0.93444264978308      3.89846630542704      0.96460262746974
  C   0.45419431923546      3.74683541249022      1.24812276011708
  C   1.33045195221582      3.79057512167160      0.12724569837438
  C   -1.24320401200428     -0.71246065765362      4.13968039744213
  C   -1.24731763039020      0.67181277148274      4.14643032075432
  C   -2.19400722735812      1.38476782171898      3.33716293320628
  C   4.39207416371956     -0.00550751460282      4.14736662487294
  F   5.17138098809906      1.09131449205095      4.00683849419953
  F   3.91825731794741     -0.00982587368688      5.41496133493593
  F   5.17751477757542     -1.09647833101998      4.00124446881675
