# Supplementary material for: Thirty Years of Hide-and-Seek: Capturing Abundant but Elusive MIII@C3v(8)-C82 Isomer, and the Study of Magnetic Anisotropy Induced in Dy3+ Ion by the Fullerene π-Ligand
Source: J Am Chem Soc. 2024 Sep 2;146(36):25328–42. doi: 10.1021/jacs.4c10050 (PMC11403620; doi:10.1021/jacs.4c10050)
Supplement: Supplementary file 2 — ja4c10050_si_002.zip [file ja4c10050_si_002.zip › coords/DyC82-C3v(8)-CF3_isomers/DyC82-C3v_CF3_iso11.xyz]

87
Coordinates from ORCA-job DyC82-C3v_CF3
  Dy  0.10477235402941     -0.18701239064467     -2.12438618741456
  C   -2.66220718615015     -3.16222805540956     -0.35300130542522
  C   -3.03503428183036     -2.35693454785101     -1.45386502345519
  C   -2.16585813886110     -2.34838421361885     -2.59709631433996
  C   -3.76912851343609     -1.17200589789699     -1.18641916044190
  C   -3.97965554317243     -0.72693881679993      0.15465770941685
  C   -3.50906344562480     -1.46544263901144      1.27214959020647
  C   -2.94349159469326     -2.74678062060726      0.98444891428042
  C   -3.61677092280021     -0.00528226892538     -2.03146001984187
  C   -2.73699670600790     -0.00172388212429     -3.13529328624758
  C   -2.02522103797568     -1.21897850904033     -3.46403488172410
  C   -2.03700216939813      1.21151170612318     -3.45475538913737
  C   -3.77248780082090      1.16444042600889     -1.18960609815094
  C   -2.67249907063662      3.15885998223990     -0.36076408764079
  C   -3.04712198084072      2.35609673563546     -1.46568924860444
  C   -2.19327609837905      2.36235844374274     -2.61817392232591
  C   -2.17807063850399     -1.40191522984845      3.34602203141729
  C   -3.07860567173193     -0.73567806119836      2.46754821881885
  C   -3.08068189719413      0.73352190705285      2.46552763312556
  C   -3.51349539103185      1.46080591553048      1.26889874026518
  C   -3.98184920493919      0.72114237071998      0.15204255872213
  C   -2.94984281669383      2.74173559942560      0.97718175044604
  C   -0.70321805064581      1.21426034426433     -4.01355230440697
  C   0.00200067074139     -0.00382934632220     -4.66098560767794
  C   -0.71431094973567     -1.25896336998839     -4.08448909999974
  C   1.44614187441305     -0.00822079569960     -4.08287535921397
  C   -0.03637113196880      2.36947379918813     -3.45481414414467
  C   1.80575488430224      3.13323853650472     -2.03161478616622
  C   1.36435810440777      2.37218492087538     -3.13524253845495
  C   2.06490020476049      1.14838012188051     -3.46327112078839
  C   -1.40806565392016      3.89068530819130     -0.36086283294173
  C   -0.52552663241451      3.81570218185932     -1.46587927857960
  C   -0.95638039303253      3.07833415188215     -2.61834659280476
  C   0.86912259094403      3.85115464501087     -1.18985069738348
  C   2.08951070241393     -1.17173060707585     -3.49016443714968
  C   1.38257410856240     -2.38899089956450     -3.15538606171407
  C   -0.02523773260280     -2.39547419034305     -3.49040312002127
  C   1.81267776923706     -3.13186508530734     -2.02554353295655
  C   3.12467482853046     -0.71883652421668     -2.60233473310545
  C   4.06855888742788     -0.72752305915374     -0.35155571559488
  C   3.56233133922153     -1.45880957369967     -1.45336015159797
  C   2.90101889220226     -2.68421690899979     -1.18084435106390
  C   2.89343016871100      2.68411602716134     -1.18675922727149
  C   3.55545952325958      1.45737971520134     -1.45426655827653
  C   3.11527750444010      0.70798388444175     -2.59750737101955
  C   4.06797275451414      0.73320693926775     -0.35324232875169
  C   0.88242377242489     -3.85235510634472     -1.18069753396128
  C   -0.50947373077249     -3.81526008263389     -1.45300245092625
  C   -0.93320513765465     -3.06693494632089     -2.60180027867296
  C   -1.39579951947414     -3.89020063304541     -0.35138287592025
  C   1.37109215531885     -3.81265570842960      0.16270397593037
  C   0.49429721253969     -3.77326772758434      1.27760130931817
  C   -0.89781303260960     -3.92423537114139      0.98655954129257
  C   -1.52084427466472     -2.63647150393923      2.95598799284786
  C   -1.89415064773479     -3.28760099263631      1.81070428942476
  C   2.30288704739986     -1.18123046496695      3.34830471888934
  C   2.17788504484793     -2.29734761105490      2.47381483515633
  C   0.90717261318275     -3.03284814855628      2.47394838154583
  C   -0.12286691765602     -2.58536226219052      3.34853032013930
  C   2.62323734053924     -3.08812021400724      0.16263642430018
  C   3.84991800547531     -1.17617858973408      0.98638074341336
  C   3.02560277425655     -2.30810857689520      1.27748295870675
  C   1.21896154565424      0.73243537303058      4.16404280944211
  C   1.22070434985716     -0.72399823672377      4.16520382791947
  C   0.01972049309245     -1.41915047300441      4.16534743002101
  C   0.01660403922756      1.42420792553428      4.16185165008315
  C   3.79403736515198      0.00486289472157      1.81047879352921
  C   2.30039696195048      1.19031645301268      3.34587533033909
  C   3.04357791347334      0.00552699994279      2.95579120463409
  C   2.61237922926520      3.08845027025044      0.15428091193678
  C   -0.12977136451677      2.58942489972837      3.34243044887337
  C   0.89837250138838      3.03662605537633      2.46540719079285
  C   2.17129549090391      2.30314620935760      2.46739306398986
  C   3.01834938424533      2.31275672190241      1.27189263548659
  C   3.84772725949288      1.18410737556194      0.98418173150480
  C   -1.52678708495973      2.63772062270050      2.95073177348847
  C   -1.90087950555637      3.28403592982524      1.80224050695663
  C   -0.90812424235396      3.92337781510421      0.97707283441659
  C   0.48334466654418      3.77411590962297      1.26872381745549
  C   1.35789098573734      3.81177951085070      0.15175320661056
  C   -1.24236726500972     -0.69220815073460      4.16424765536016
  C   -1.24332759749551      0.69498835848386      4.16191772879783
  C   -2.18080134661452      1.40229055407056      3.34242684697457
  C   -0.01864790911122      0.03328931833901     -6.21373590156032
  F   0.60581940502116      1.13853282919660     -6.67899765162794
  F   0.60781401515133     -1.04871200740785     -6.73081690109170
  F   -1.28774652303390      0.04263794187832     -6.67990646668028
