# Supplementary material for: Thirty Years of Hide-and-Seek: Capturing Abundant but Elusive MIII@C3v(8)-C82 Isomer, and the Study of Magnetic Anisotropy Induced in Dy3+ Ion by the Fullerene π-Ligand
Source: J Am Chem Soc. 2024 Sep 2;146(36):25328–42. doi: 10.1021/jacs.4c10050 (PMC11403620; doi:10.1021/jacs.4c10050)
Supplement: Supplementary file 2 — ja4c10050_si_002.zip [file ja4c10050_si_002.zip › coords/DyC82-C3v(8)-CF3_isomers/DyC82-C3v_CF3_iso12.xyz]

87
Coordinates from ORCA-job DyC82-C3v_CF3
  Dy  -0.58746531351474      0.13539604495723     -2.02917246689256
  C   -2.67288160952396     -3.16894460024464     -0.39541515692726
  C   -3.03462585791128     -2.36228958187831     -1.50180147097576
  C   -2.17448007428002     -2.36068032328363     -2.65168253646998
  C   -3.74748569902158     -1.16246148499742     -1.23542601487400
  C   -3.98027375923443     -0.71777694964606      0.10730331096543
  C   -3.52614714824953     -1.46086783968023      1.22704526166349
  C   -2.96275264481182     -2.74357995876789      0.94695321808321
  C   -3.57298236169859      0.00136999506074     -2.07573708726337
  C   -2.74826195853076      0.00011506558369     -3.25029310707198
  C   -2.04441816721904     -1.23062802661518     -3.54250064660728
  C   -2.05873275485268      1.23938326182430     -3.58297134735508
  C   -3.74729271441339      1.16636866531635     -1.23527032386966
  C   -2.66437643102518      3.16904517356508     -0.40094549094824
  C   -3.03095800441302      2.36202689640768     -1.50456110639892
  C   -2.16929145498991      2.35146689588957     -2.65980203159651
  C   -2.23437720226533     -1.40127082309565      3.32745742644503
  C   -3.11303538396773     -0.73109601758803      2.43339516364155
  C   -3.11112814469648      0.73890000293124      2.43299649489107
  C   -3.52265274943541      1.46770795717619      1.22588624541434
  C   -3.97980228023305      0.72350444079156      0.10774190131964
  C   -2.95604404280277      2.74827143968814      0.94368806593959
  C   -0.67741501160081      1.24402785161262     -4.11352638005935
  C   0.05548798101499     -0.00311642257159     -4.33027651096581
  C   -0.66868515572787     -1.23469656284466     -4.06272197892052
  C   1.43700251244902     -0.00478918062902     -3.93697273585472
  C   0.00911662722053      2.35288713750528     -3.46007211463951
  C   1.83182207061459      3.14050540168860     -2.00965987690780
  C   1.41150484190602      2.35659713044104     -3.11521786196815
  C   2.12999615231911      1.16120625641822     -3.41204569919927
  C   -1.40746398544278      3.89074054236471     -0.38281241403144
  C   -0.50474370138801      3.80619569340699     -1.46931900619458
  C   -0.91833755154901      3.04444581438760     -2.61673586685027
  C   0.88613327335218      3.84502219951806     -1.18465061098906
  C   2.12214026667420     -1.17152646451329     -3.40711432655349
  C   1.40292997296048     -2.36745918458331     -3.10732251384283
  C   0.00512278138177     -2.36248446308920     -3.44361092419415
  C   1.82608896460365     -3.15389631726543     -2.00466053183491
  C   3.19315516851994     -0.72892045607094     -2.57795688770792
  C   4.02928854380297     -0.74188051119316     -0.28017416210220
  C   3.56544062507714     -1.47200954235500     -1.41429766553469
  C   2.89291342431649     -2.69157194615352     -1.14933820160347
  C   2.89953860451630      2.67997272111741     -1.15291631652233
  C   3.57024562527574      1.45935335399579     -1.41637159541958
  C   3.19780902516245      0.71568726738371     -2.57951316618210
  C   4.03105919527066      0.72947099920197     -0.28081294631177
  C   0.87733100720380     -3.85419826982986     -1.17958415271067
  C   -0.51466933421330     -3.81527621179467     -1.46650030469027
  C   -0.92870307359713     -3.06294411628258     -2.61740482280741
  C   -1.41672651713947     -3.89307417563510     -0.37709362606658
  C   1.34820971080417     -3.80898765493206      0.17802159290307
  C   0.45688057740278     -3.76412390905314      1.27900532467857
  C   -0.93334044648016     -3.92076517644587      0.97409174571734
  C   -1.56957893160650     -2.63710866634797      2.94462429772837
  C   -1.93279549415603     -3.28746653687618      1.78315893062479
  C   2.24098050549867     -1.16924620324256      3.38164926021513
  C   2.12508901847284     -2.30290143135858      2.50366262803479
  C   0.85748253355026     -3.02568582532045      2.48167512387912
  C   -0.19439526142893     -2.58564336065609      3.35091145920823
  C   2.59092244847605     -3.08991701531498      0.19586735064298
  C   3.81952889117716     -1.19604739814810      1.02966416503188
  C   2.98515097346414     -2.31455398837070      1.31759617973391
  C   1.13683340794020      0.72457914556385      4.19276004098659
  C   1.13531895137480     -0.72391076826444      4.19425438910227
  C   -0.05786152586469     -1.41568852619030      4.17563416193034
  C   -0.05426944809785      1.41912607534176      4.17413908594718
  C   3.98820558010641     -0.00431095245467      1.96508911253581
  C   2.24442065254646      1.16652976872755      3.37982526122754
  C   2.96534519889620     -0.00206373049293      3.02645569257159
  C   2.59903989727193      3.08244372988447      0.19112368077666
  C   -0.18808873404120      2.58856801643032      3.34732788420334
  C   0.86508593327256      3.02504386268711      2.47789801586877
  C   2.13128351495400      2.30015540911678      2.50045680430053
  C   2.99130860113324      2.30796289193988      1.31483424115569
  C   3.82239857219634      1.18663341701863      1.02811211714750
  C   -1.56303951848441      2.64231751599675      2.94132526043370
  C   -1.92564618519604      3.29219556362790      1.77876055876559
  C   -0.92424330702699      3.92129462027413      0.96914293795807
  C   0.46562685312716      3.76239419405946      1.27377578932557
  C   1.35790090772687      3.80365675616094      0.17291882481646
  C   -1.31808334758996     -0.68987698146669      4.16807328293273
  C   -1.31640240201564      0.69644589097159      4.16790353371000
  C   -2.23063033506067      1.40856831982130      3.32581485432612
  C   5.41631775080577     -0.00534406219108      2.60846827385538
  F   5.59532832248070      1.08757916193398      3.38556894522780
  F   5.59439332189269     -1.09909326985107      3.38432825911684
  F   6.38743335658471     -0.00498766020396      1.66991062293185
