# Supplementary material for: Thirty Years of Hide-and-Seek: Capturing Abundant but Elusive MIII@C3v(8)-C82 Isomer, and the Study of Magnetic Anisotropy Induced in Dy3+ Ion by the Fullerene π-Ligand
Source: J Am Chem Soc. 2024 Sep 2;146(36):25328–42. doi: 10.1021/jacs.4c10050 (PMC11403620; doi:10.1021/jacs.4c10050)
Supplement: Supplementary file 2 — ja4c10050_si_002.zip [file ja4c10050_si_002.zip › coords/DyC82-C3v(8)-CF3_isomers/DyC82-C3v_CF3_iso13.xyz]

87
Coordinates from ORCA-job DyC82-C3v_CF3
  Dy  0.97360469826551     -1.06288202293955     -1.48021919095137
  C   -2.69161914623812     -3.13289967683662     -0.36020121886334
  C   -3.06093947027331     -2.33071005892585     -1.46964967148910
  C   -2.20804621257097     -2.34661850787962     -2.62224685526528
  C   -3.78144480840073     -1.13576517153309     -1.19459367579091
  C   -3.99846480781175     -0.69492297250308      0.14691492917130
  C   -3.53542107820073     -1.43172465943590      1.26458529626543
  C   -2.96791689434773     -2.71376343368284      0.97524559228596
  C   -3.62877365076074      0.03910345041563     -2.03122553586291
  C   -2.73321776893037      0.04194987731769     -3.12913404330803
  C   -2.04572245849530     -1.18175237388185     -3.43256186806969
  C   -2.06243821147505      1.26817837882576     -3.44493461405243
  C   -3.78702222132573      1.20225459800102     -1.20352866270941
  C   -2.68086063928362      3.19085549650768     -0.36319870167128
  C   -3.06253537331416      2.40016162749984     -1.47812898401281
  C   -2.22081829878184      2.42331132785770     -2.63267824865352
  C   -2.21453725260179     -1.37310692801218      3.35036223107940
  C   -3.10854615546444     -0.70551432935574      2.46425762475809
  C   -3.10572399268526      0.76066829085523      2.46005841566861
  C   -3.53104700353173      1.48723648307710      1.25791654148901
  C   -3.99541709930367      0.75344721324792      0.14531423840436
  C   -2.96004354498041      2.77160877270573      0.96615635253231
  C   -0.70521663137156      1.25996393108754     -3.95818805616511
  C   -0.01733791041979      0.04762854524937     -4.16763252346680
  C   -0.70617614473287     -1.18568932128290     -3.94000961025779
  C   1.41242304019030      0.00293289869560     -3.92690999124764
  C   -0.03499213696477      2.43306606464648     -3.43556778547238
  C   1.80437124675627      3.15645058042118     -1.99512090167530
  C   1.34832546754554      2.38625976055753     -3.08926336422864
  C   2.04449929623164      1.15518550424375     -3.36222229521069
  C   -1.40618136392410      3.91829466690757     -0.35450284482520
  C   -0.52130494126474      3.85598171302595     -1.46215512614843
  C   -0.95986819907349      3.14655711625696     -2.62380377040407
  C   0.87586628372321      3.88155777378434     -1.17355253499104
  C   2.15118960953565     -1.18264439057502     -3.53834650746414
  C   1.50686725848071     -2.59798087254871     -3.47577169185279
  C   -0.02411358381480     -2.36343035364549     -3.45545174920998
  C   1.85602469036455     -3.19365239076556     -2.08069811649395
  C   3.20504648078972     -0.72621766612425     -2.64438472543738
  C   4.06009674410176     -0.71335448034356     -0.33125405253937
  C   3.61205614563885     -1.45143070500003     -1.45776042661093
  C   2.90139987151708     -2.68195956970904     -1.20760881231991
  C   2.88681515041995      2.69151833421295     -1.15099499517599
  C   3.56067854111478      1.46710810764014     -1.41671598544056
  C   3.13571622229997      0.71148627727441     -2.56084434158642
  C   4.07099881546668      0.74543868532821     -0.31562897612686
  C   0.85979116328923     -3.78239598459396     -1.20610418676260
  C   -0.55597107582692     -3.79687359236142     -1.46481500474182
  C   -0.96803799846116     -3.06586369477733     -2.62865712169139
  C   -1.42649055740267     -3.86521750885852     -0.36200766107466
  C   1.31203981690873     -3.69555108031762      0.15106720203028
  C   0.44331309916123     -3.71076015167610      1.28599610742554
  C   -0.93287865322140     -3.88883604618002      0.99413480497755
  C   -1.55905298388752     -2.61251340558866      2.97096808824234
  C   -1.92589964592459     -3.25713446696096      1.81207487579615
  C   2.26915929552884     -1.15809865887334      3.38189204947392
  C   2.13384588808425     -2.26376054202597      2.49382138335813
  C   0.86045517132208     -2.99599455452515      2.48687623967602
  C   -0.17205487965402     -2.56109413582879      3.36896241045897
  C   2.55414575372950     -3.00335833700980      0.15843302543894
  C   3.82590309419316     -1.15533362195202      1.02321424242855
  C   2.97927627018000     -2.25943139752713      1.30020806531971
  C   1.18389779541087      0.75405980300107      4.19209340371241
  C   1.17730473152400     -0.70070850624490      4.19524932510229
  C   -0.02455088202317     -1.39018278519046      4.18650109695131
  C   -0.01665341957692      1.45119370399711      4.17557111689940
  C   3.77454744066081      0.01594352557720      1.84959826897982
  C   2.27538648999376      1.20424524961794      3.38079123377418
  C   3.01836943374480      0.01727690609186      2.99976506119975
  C   2.60800746622694      3.10018911676219      0.18831981216471
  C   -0.15025564754853      2.61106432922441      3.35181580681768
  C   0.88600577776334      3.05178625199675      2.48464881908355
  C   2.15533003020498      2.31622355951302      2.49852268159948
  C   3.00886843312094      2.32361694510433      1.30685240606054
  C   3.83824383316662      1.19367147242561      1.02341316553233
  C   -1.54734948027056      2.66145441534863      2.94508789802353
  C   -1.91247074744597      3.31002083466214      1.79893345975976
  C   -0.91332677331358      3.94770439185022      0.98037828441157
  C   0.48100756524803      3.79312253155378      1.28184776725213
  C   1.35964313835603      3.83293186387284      0.17881588257468
  C   -1.28462926691939     -0.66254531519097      4.17501461641497
  C   -1.28181528746004      0.72627315668425      4.16686253233490
  C   -2.20996485331899      1.43054366860349      3.34059104804278
  C   1.96492868479369     -3.50717328204544     -4.64842403703966
  F   1.63733590376712     -2.96255798426790     -5.84214347406782
  F   3.30666681833512     -3.68354920864555     -4.62510018539276
  F   1.38383153544283     -4.72552725590721     -4.57103283715014
