# Supplementary material for: Thirty Years of Hide-and-Seek: Capturing Abundant but Elusive MIII@C3v(8)-C82 Isomer, and the Study of Magnetic Anisotropy Induced in Dy3+ Ion by the Fullerene π-Ligand
Source: J Am Chem Soc. 2024 Sep 2;146(36):25328–42. doi: 10.1021/jacs.4c10050 (PMC11403620; doi:10.1021/jacs.4c10050)
Supplement: Supplementary file 2 — ja4c10050_si_002.zip [file ja4c10050_si_002.zip › coords/DyC82-C3v(8)-CF3_isomers/DyC82-C3v_CF3_iso14.xyz]

87
Coordinates from ORCA-job DyC82-C3v_CF3
  Dy  0.44763463257604     -0.42069313195639     -2.04309672234321
  C   -2.69995399239143     -3.13537419569525     -0.38895846080249
  C   -3.05246275589138     -2.32717325753371     -1.49039826632655
  C   -2.17121782501567     -2.33450704726870     -2.63011549871636
  C   -3.78091948883569     -1.13167797031369     -1.23506833146695
  C   -4.00744974207292     -0.68300770370684      0.10911516967548
  C   -3.55475268166237     -1.42983433407459      1.22888629871459
  C   -2.99619222369711     -2.71645408415060      0.94786137783869
  C   -3.62666886715914      0.03011252371655     -2.07383009101191
  C   -2.71518930122046      0.03105090310223     -3.16025510771099
  C   -2.01280906449536     -1.19185640399290     -3.46490752427166
  C   -2.03029980906114      1.23833046056941     -3.47942390640877
  C   -3.76976723147452      1.19687978691294     -1.23923506373408
  C   -2.65717854205370      3.18506801658939     -0.40463812881925
  C   -3.03749444373207      2.39022048264775     -1.51349943391683
  C   -2.18739106419944      2.40735440108473     -2.67186741026822
  C   -2.25285435884222     -1.38458366105910      3.31845167003945
  C   -3.13190288661534     -0.70985256800591      2.42952762157693
  C   -3.11389293389542      0.76222962309382      2.42760486302455
  C   -3.52978859545471      1.49201694371002      1.22548305900503
  C   -4.00045811353910      0.75543382137027      0.10661315504445
  C   -2.95110091102836      2.76656700993081      0.94325885493059
  C   -0.67108614244286      1.20931995933068     -3.98724160091475
  C   0.02433892611672     -0.00035439031164     -4.35326483424615
  C   -0.69047689012019     -1.23007440828945     -4.06939220065273
  C   1.46614853905753     -0.01688419549767     -4.12213394131149
  C   -0.00942713931197      2.39103046321776     -3.46495665387795
  C   1.82430565604764      3.11811752787474     -2.03048760665822
  C   1.37780094273602      2.35768649033890     -3.14660709843304
  C   2.07885677212259      1.13812632227563     -3.47052863248140
  C   -1.40074408252993      3.90672639478946     -0.39482429327218
  C   -0.50985313766868      3.83211525345471     -1.49630647557710
  C   -0.94383273125472      3.12370866261984     -2.66471528982420
  C   0.88482627215419      3.83768646963116     -1.20398026733139
  C   2.13608904888446     -1.21511405392065     -3.56004550720245
  C   1.39390002019249     -2.42032233033732     -3.21765063851379
  C   -0.01671500939960     -2.41672091964572     -3.52634666064828
  C   1.79169213030806     -3.13088148647610     -2.03559811795418
  C   3.13812494100953     -0.74938372141978     -2.62398110851691
  C   4.06202180350853     -0.75375658294839     -0.35187442204620
  C   3.55904342317011     -1.48185867292685     -1.45438676030955
  C   2.86721403793296     -2.69305729027439     -1.18391281199162
  C   2.89424520116408      2.65694555307053     -1.18648907177887
  C   3.55029343291549      1.42663102691922     -1.44786760241509
  C   3.12152230139350      0.68256214609508     -2.59917974667898
  C   4.05668883696569      0.69168043407275     -0.34438256620026
  C   0.85091268175954     -3.84377971241238     -1.19410047611580
  C   -0.53443725368516     -3.80574207529929     -1.47933832828413
  C   -0.94729051109214     -3.07919747201398     -2.64204506563766
  C   -1.43372849906144     -3.86755072917524     -0.37340613035497
  C   1.33757811920902     -3.81777320132518      0.15722180373673
  C   0.44919609545925     -3.76095453877516      1.27210150845268
  C   -0.94608274807867     -3.89015404137702      0.95876279672504
  C   -1.59752620297591     -2.61121168424304      2.93335138606633
  C   -1.95458542398344     -3.24857277526454      1.77795736385839
  C   2.26805238007145     -1.20442815061229      3.36538826363362
  C   2.12009068623400     -2.30867688791257      2.47846716949607
  C   0.85417866711621     -3.03775353985547      2.46411764023667
  C   -0.19988457277253     -2.55866133527243      3.34147320468804
  C   2.57638208755486     -3.10656164563563      0.16577293656114
  C   3.81120216376552     -1.20254826835849      0.99682408776953
  C   2.97086962144710     -2.31957074623465      1.28092025605093
  C   1.17028121775037      0.73484290130811      4.18583891273857
  C   1.24633130727760     -0.78400215558079      4.42085801932876
  C   -0.07283611159642     -1.42995668119195      4.14902645930576
  C   -0.02675839130258      1.42030276987222      4.15916379360874
  C   3.75023373920440     -0.03678125717102      1.81451482348086
  C   2.22115355767963      1.14774710350644      3.33936394104545
  C   2.96353160100902     -0.04648217454487      2.95880101913997
  C   2.60605107575118      3.06584555775030      0.16265369547842
  C   -0.16752091913676      2.58120200131884      3.33119250098017
  C   0.87143369491024      3.02022966318815      2.45561976686931
  C   2.12183702597424      2.27146499074809      2.46041596289870
  C   2.98227739427161      2.27330423707815      1.27536946751093
  C   3.81330014442623      1.13596426540233      0.99874516141469
  C   -1.55239919572666      2.64622751559489      2.93523216284371
  C   -1.91233273520512      3.29456642777140      1.77341044082168
  C   -0.90932761426999      3.92227884495526      0.95432899521142
  C   0.47366291334439      3.76079723405223      1.25849277429075
  C   1.36254021662453      3.78698216707391      0.14672374609592
  C   -1.30722509635651     -0.68463251947263      4.14376261334607
  C   -1.29770623478365      0.70065982379069      4.15421651924989
  C   -2.21772087876029      1.42117374685356      3.31835939646112
  C   1.73907176874859     -1.12172170876587      5.86023675123786
  F   0.85102400898997     -0.69000914914550      6.78658814970497
  F   1.89081133399355     -2.45598609110761      6.02238649211580
  F   2.92765454302468     -0.53596976612970      6.12437705272217
