# Supplementary material for: Thirty Years of Hide-and-Seek: Capturing Abundant but Elusive MIII@C3v(8)-C82 Isomer, and the Study of Magnetic Anisotropy Induced in Dy3+ Ion by the Fullerene π-Ligand
Source: J Am Chem Soc. 2024 Sep 2;146(36):25328–42. doi: 10.1021/jacs.4c10050 (PMC11403620; doi:10.1021/jacs.4c10050)
Supplement: Supplementary file 2 — ja4c10050_si_002.zip [file ja4c10050_si_002.zip › coords/DyC82-C3v(8)-CF3_isomers/DyC82-C3v_CF3_iso15.xyz]

87
Coordinates from ORCA-job DyC82-C3v_CF3
  Dy  -0.70159958428160     -0.71079908634917     -1.84932128708318
  C   3.63501292670172      0.01104284666660     -2.04116803909884
  C   3.76696025605743      1.17405526983041     -1.20576992907949
  C   3.96381623702315      0.72727715755381      0.15393787982315
  C   3.96830646292772     -0.69388180280765      0.15750988338799
  C   3.76777318251075     -1.14576077597907     -1.20171095881051
  C   3.04650304868446     -2.33674481730436     -1.47190882127996
  C   2.66013211940926     -3.13205994940853     -0.35532228850985
  C   2.94669701694724     -2.71562454846112      1.00357449396971
  C   3.49943309299846     -1.43688754838423      1.28333624901124
  C   3.08137979571581     -0.71281225362729      2.48695547843722
  C   2.19266708026716     -1.38575900528808      3.37713013159045
  C   1.54063193456795     -2.61583831269956      2.99486160318065
  C   1.91275066630939     -3.25939772086845      1.83083234193465
  C   0.91638504648144     -3.87415223471942      1.00321569025304
  C   -0.46065000129911     -3.69978656756650      1.28602279476373
  C   -0.87838616843971     -2.98146182047244      2.49121629132399
  C   0.15127145996366     -2.55835877175754      3.38090690413776
  C   0.00438036313303     -1.39160174878926      4.20999010824506
  C   -1.19423017846453     -0.69748276302470      4.21867762299184
  C   -2.28094811905784     -1.14234314946296      3.39151970636923
  C   -2.14762123014354     -2.24524913910949      2.49463109004506
  C   -2.98798582377467     -2.22886841757928      1.29756868649271
  C   -3.83493198745751     -1.13041542852092      1.01791198938814
  C   -3.77597668837936      0.03676483365895      1.84907207149063
  C   -3.02270863173132      0.03692564019071      3.00853640155959
  C   -2.28005447933201      1.20872824528281      3.39146206333170
  C   -2.14267348965834      2.32011222111142      2.50611370114079
  C   -2.97630764540371      2.31448653147814      1.30411631547124
  C   -3.80330919246201      1.19869664945864      1.02325807003241
  C   -4.02284473593220      0.72837429117185     -0.33803397756252
  C   -3.50739190891465      1.46685589737571     -1.45061877082818
  C   -2.84833350264605      2.67214436819807     -1.19528271108097
  C   -2.56214563058971      3.09031782451069      0.17550809389473
  C   -1.34122550606517      3.78704528461760      0.16631893755820
  C   -0.84534835080099      3.83782381893770     -1.20726708105293
  C   -1.77399416869148      3.14464543369337     -2.03906984198694
  C   -1.31723567731114      2.37572800091364     -3.14725929033753
  C   0.06220734646631      2.41419581196923     -3.47569657599882
  C   0.99289288237139      3.13553464995416     -2.66212468609528
  C   0.54540701207760      3.82508543210791     -1.48951713818978
  C   1.42131482468733      3.87414483877269     -0.36690139563317
  C   2.65686871664317      3.16247373713184     -0.36310248584689
  C   3.04831422219319      2.36358711404882     -1.48741825187899
  C   2.23163025216476      2.40769740130460     -2.65746348386403
  C   2.06697746168600      1.23439559438037     -3.46993781095917
  C   2.74051964841438      0.01540633115504     -3.15186973078931
  C   2.04907852529898     -1.19928486036882     -3.45925463904025
  C   0.71891783128868     -1.21427171825175     -4.01962947842271
  C   0.01943100990488      0.01580673335678     -4.26211674517583
  C   0.72338873527830      1.22886813798825     -3.98586569004893
  C   -2.01408292360892      1.14985360921274     -3.43625079361919
  C   -1.41688568995837     -0.00227341890642     -4.06805830891905
  C   -2.14803636062304     -1.20327772020283     -3.60759805515956
  C   -3.15858172302663     -0.72402559796212     -2.67224886642752
  C   -3.07162615270163      0.69203175047703     -2.59090605657683
  C   -4.07548502790742     -0.67478627500732     -0.34090596994218
  C   -3.85696271823404     -1.53913086274892     -1.58377592064742
  C   -2.85490018374985     -2.60089151492472     -1.19613614114926
  C   -2.55250767179894     -2.96978895793247      0.14127042024090
  C   -1.33219015250484     -3.70441383921375      0.15266678861679
  C   -0.85256779359171     -3.77078742920868     -1.19091130938858
  C   -1.79883108757052     -3.06998179108231     -2.05049552337064
  C   -1.40336892862268     -2.43427490487156     -3.29337194252424
  C   0.02610421420233     -2.40560537811569     -3.52740456465013
  C   0.96652198775080     -3.08252250268763     -2.64286564991916
  C   0.53726003170730     -3.77405198314205     -1.46691423778727
  C   1.42299404936900     -3.85056821283744     -0.35530122492415
  C   2.19935670322387     -2.35942238578046     -2.62842237194453
  C   3.08155875133313      0.75230825607775      2.48521778553610
  C   3.49629674643195      1.47373898269415      1.27860952778516
  C   2.94376494908510      2.75028265088490      0.99238214399746
  C   1.91194366303763      3.29869499826885      1.82265223393740
  C   1.54248764872263      2.66004671401848      2.99034523031957
  C   2.19466044188709      1.42612649421609      3.37600348190177
  C   1.26772462195622      0.71639649709103      4.20744350739757
  C   1.26386683390584     -0.66939646126851      4.20787401825763
  C   -1.19127112134040      0.75588538307098      4.21870364472027
  C   0.00780928578176      1.44531016176651      4.21064085415091
  C   0.15919253260233      2.61222753201218      3.38417523117786
  C   -0.87537352736575      3.05191304084727      2.50171977623410
  C   -0.45901649285674      3.76585413910358      1.29602493824383
  C   0.91707694009507      3.91367447118053      0.99860512345314
  C   -5.20193846354674     -2.13769203424868     -2.08980678700660
  F   -6.06437357823276     -1.15872928763559     -2.45446481680840
  F   -5.00167625616395     -2.93178162274418     -3.16876722304723
  F   -5.79878451502406     -2.88385727641993     -1.13363890332940
