# Supplementary material for: Thirty Years of Hide-and-Seek: Capturing Abundant but Elusive MIII@C3v(8)-C82 Isomer, and the Study of Magnetic Anisotropy Induced in Dy3+ Ion by the Fullerene π-Ligand
Source: J Am Chem Soc. 2024 Sep 2;146(36):25328–42. doi: 10.1021/jacs.4c10050 (PMC11403620; doi:10.1021/jacs.4c10050)
Supplement: Supplementary file 2 — ja4c10050_si_002.zip [file ja4c10050_si_002.zip › coords/DyC82-C3v(8)-CF3_isomers/DyC82-C3v_CF3_iso16.xyz]

87
Coordinates from ORCA-job DyC82-C3v_CF3
  Dy  -0.78832172075555     -0.15540317697678     -2.00677729926735
  C   -2.69460850748797     -3.15396086995643     -0.43566100865662
  C   -3.06991440234109     -2.34608673084419     -1.53321733155936
  C   -2.22046096364514     -2.33133255665440     -2.70270862048195
  C   -3.77947970890433     -1.14754556166490     -1.25417103073905
  C   -4.00591720382570     -0.70902884119949      0.09055132697351
  C   -3.53303470431126     -1.45743065252765      1.20823242218103
  C   -2.97324566408412     -2.73528550649737      0.91539969753677
  C   -3.61419658364502      0.01827668797237     -2.10036119033938
  C   -2.81776414067428      0.02469055245703     -3.29973972479836
  C   -2.12564643149179     -1.21798532526414     -3.63732585903368
  C   -2.09717587857299      1.25424208402304     -3.56838717536023
  C   -3.77577101726399      1.17590639113743     -1.24424323860717
  C   -2.69693236880578      3.17504886931271     -0.39593060116052
  C   -3.06379091443441      2.37644806195256     -1.50623871929933
  C   -2.21180567312878      2.38185680239227     -2.66302833966409
  C   -2.20188638828964     -1.40374351413679      3.28579158795717
  C   -3.10610304563210     -0.73156400435236      2.40806505511480
  C   -3.11567078152722      0.73351975964076      2.41697938646814
  C   -3.54108876882365      1.46325518852127      1.22302196879210
  C   -4.00621958900626      0.72530420244615      0.09651516698057
  C   -2.97806435241519      2.74547553205943      0.94093242196182
  C   -0.71963036096745      1.25646500110197     -4.07498773425387
  C   0.00420095171165      0.03313998930992     -4.33927622363454
  C   -0.73339995902300     -1.21222201535685     -4.14324956415054
  C   1.39553504799711      0.03177399382790     -4.00726786985853
  C   -0.03827648017148      2.38369710628242     -3.46837243937009
  C   1.80046903650398      3.14836681574348     -2.04261734726805
  C   1.36263187349695      2.37809149115131     -3.16059597293198
  C   2.08544803831520      1.19603154873223     -3.48630489225904
  C   -1.43326612928421      3.90249546359681     -0.38407420679241
  C   -0.54210313465488      3.82502862834372     -1.48200155929818
  C   -0.96745902262986      3.08338707117498     -2.63536350894348
  C   0.85150016671350      3.85368781363488     -1.20191562819376
  C   2.09279107789719     -1.13556190859540     -3.50224674715237
  C   1.36858118199866     -2.31816160623904     -3.18502989857323
  C   -0.03993132340408     -2.31457628651563     -3.50141008193548
  C   1.79970829281989     -3.09524090745723     -2.07393366209350
  C   3.18139903901377     -0.69277632752324     -2.68913159474019
  C   4.05040006316959     -0.70599958251381     -0.40609945390683
  C   3.56575873630138     -1.43133977825363     -1.52407846855914
  C   2.87906486495876     -2.64814350210097     -1.24479051462629
  C   2.87088561603052      2.69181608505783     -1.21864828819430
  C   3.55855228018054      1.47385742197974     -1.50474627287589
  C   3.17583720252997      0.74796572582497     -2.67861189559801
  C   4.04487420828727      0.73751057376712     -0.39545962528409
  C   0.85829859106575     -3.80439880216681     -1.23713168961053
  C   -0.54017962297758     -3.77331144006051     -1.51424736355644
  C   -0.96491191699860     -3.01394063860298     -2.65864166033908
  C   -1.43363567605226     -3.87054090462857     -0.42864421640031
  C   1.34281225822618     -3.77481134448904      0.10417999263006
  C   0.45334799018716     -3.74477421509097      1.21760921883794
  C   -0.93830992289267     -3.90438676310536      0.92073989068206
  C   -1.55372476346262     -2.62678399214741      2.89380818409368
  C   -1.92928995531154     -3.27776224590398      1.73702570423060
  C   2.29663602411486     -1.15152377162937      3.35634233532136
  C   2.31340994863777     -2.48225645012761      2.58592128368103
  C   0.84941360912750     -3.04304440852526      2.42336141343026
  C   -0.15905529159545     -2.57560034865252      3.27191477339940
  C   2.60178060480649     -3.06037075269060      0.10932219605192
  C   3.82099469151623     -1.16670734471488      0.93590467299898
  C   3.03226490008400     -2.30810367288306      1.21045125607511
  C   1.17444737869900      0.74665192586008      4.14672643722432
  C   1.18847856697766     -0.71058866174739      4.14084991225714
  C   -0.01193114196033     -1.39867565485718      4.12160200968734
  C   -0.02773258240194      1.43592323277171      4.14166730606521
  C   3.75157550269354      0.00642639641878      1.76525434478055
  C   2.25040519698816      1.19659946936962      3.32395115699072
  C   2.98577286434871     -0.00363003905227      2.92764848668264
  C   2.58000960649196      3.08903570619812      0.14469930802835
  C   -0.17720249261107      2.59958193202097      3.32632392236904
  C   0.85541615667240      3.04420504610762      2.44969265474921
  C   2.12083558435004      2.30322855932816      2.44763372080111
  C   2.97161405506692      2.31062169146193      1.24587624595543
  C   3.80457496620400      1.17208430752024      0.95553302601206
  C   -1.57263754558058      2.64424349816280      2.92951673410368
  C   -1.93890968848167      3.29058303160626      1.77560434219992
  C   -0.94287030446637      3.93303224762508      0.95835654481066
  C   0.44814820737816      3.78079231477829      1.25316127713481
  C   1.33072888407367      3.81468281327992      0.14274647115076
  C   -1.26924413444235     -0.68990726590808      4.11463366477331
  C   -1.28691781312638      0.70082045920600      4.12440833293101
  C   -2.22225515961245      1.40678860297052      3.31035700323366
  C   3.13093124312029     -3.52973534823449      3.42174097363113
  F   4.40508699697030     -3.11678164260116      3.60445881236082
  F   2.57949365368370     -3.71359212392361      4.64391915254193
  F   3.17090906176469     -4.73245222975700      2.80583523349411
