# Supplementary material for: Thirty Years of Hide-and-Seek: Capturing Abundant but Elusive MIII@C3v(8)-C82 Isomer, and the Study of Magnetic Anisotropy Induced in Dy3+ Ion by the Fullerene π-Ligand
Source: J Am Chem Soc. 2024 Sep 2;146(36):25328–42. doi: 10.1021/jacs.4c10050 (PMC11403620; doi:10.1021/jacs.4c10050)
Supplement: Supplementary file 2 — ja4c10050_si_002.zip [file ja4c10050_si_002.zip › coords/DyC82-C3v(8)-CF3_isomers/DyC82-C3v_CF3_iso17.xyz]

87
Coordinates from ORCA-job DyC82-C3v_CF3
  Dy  1.03015369471261     -1.19306050723679     -1.29601092326425
  C   -2.67742465389466     -3.12865340596191     -0.36511314285837
  C   -3.06761691282492     -2.34231832306895     -1.48473537280066
  C   -2.23298446837739     -2.37807527803631     -2.65254762230519
  C   -3.77396975999249     -1.14304966737280     -1.21311459957588
  C   -3.99354633341305     -0.68864699805722      0.14343393720674
  C   -3.53089864042970     -1.42157800281349      1.26480178097400
  C   -2.96551327307728     -2.70449293128890      0.98772149760007
  C   -3.63516892383884      0.01759204184856     -2.05542986074866
  C   -2.73758748264540      0.01550777150168     -3.16170470535369
  C   -2.06853743815773     -1.21200518271747     -3.47661654970560
  C   -2.06502345816843      1.24001675615551     -3.48375587802357
  C   -3.77908096911254      1.17942816075358     -1.22561417681266
  C   -2.69009845077974      3.18285664064385     -0.39544095747272
  C   -3.05946452729880      2.37836996710269     -1.50536686224223
  C   -2.22615765476413      2.40572034326489     -2.66910088616845
  C   -2.21963074985182     -1.35594082388284      3.35868671508529
  C   -3.10658885873893     -0.68955955414325      2.46419350515964
  C   -3.10614073981656      0.77770339036840      2.45378871100867
  C   -3.52279209904025      1.49238831036992      1.24929178497057
  C   -3.98735233109515      0.73821528464591      0.12772440587047
  C   -2.96877778899197      2.76928400576417      0.95056677067562
  C   -0.72226365845307      1.24165784495950     -4.00290866958366
  C   -0.02418978424274      0.02045118543751     -4.20208001459041
  C   -0.72563109593269     -1.20749663022070     -3.97206255708269
  C   1.38421747228205     -0.00914708533299     -3.97017135479981
  C   -0.05131107225251      2.41251238420249     -3.49007161733128
  C   1.78816376090193      3.15426058566726     -2.05269570372519
  C   1.33233824786937      2.38042799301371     -3.15628857948472
  C   2.04508809671119      1.15883479463647     -3.42755077326781
  C   -1.43258256289156      3.89918529694074     -0.39112414374349
  C   -0.54596151130038      3.83368303252937     -1.50759066412047
  C   -0.98398315827819      3.13041679557997     -2.67277813099812
  C   0.84431183216865      3.86835305212954     -1.21813174202442
  C   2.08926321935480     -1.19463487584788     -3.52936324524918
  C   1.39131650578127     -2.43895922856603     -3.26984727073703
  C   -0.04058656401010     -2.37615530916795     -3.46627276415266
  C   1.84593836539808     -3.21993194471852     -2.11332965480105
  C   3.17632540703273     -0.72598960356784     -2.65584590179101
  C   4.00596367731799     -0.69576609303405     -0.35145869187810
  C   3.58405578865871     -1.45799255255910     -1.50767200644682
  C   2.92315710170672     -2.71707653234974     -1.23849205820020
  C   2.86387605483469      2.71108141485495     -1.22046824764594
  C   3.53760519926648      1.48681774464910     -1.47126930899325
  C   3.12680461125176      0.72777211646843     -2.62055180480239
  C   4.03448124333256      0.76637866022444     -0.36254800095634
  C   0.84811916412264     -3.79222371325086     -1.22085710916832
  C   -0.56712096027046     -3.79160849625208     -1.47907085112937
  C   -1.00126801332939     -3.09815325786779     -2.64600055706496
  C   -1.43815521007248     -3.85899641663029     -0.36604965913826
  C   1.31621609993921     -3.66774103778431      0.13933843736129
  C   0.43692828539242     -3.69496701766465      1.28756048966795
  C   -0.92859597818260     -3.86049602039361      0.99197574259114
  C   -1.56428664796312     -2.58798321950942      2.97853309173632
  C   -1.93489632317779     -3.23579176114978      1.81616441753700
  C   2.24932525995931     -1.14675971889578      3.34625152828401
  C   2.12388488234567     -2.26560573275902      2.50559594171827
  C   0.85899225997026     -2.97795129760346      2.48753876338526
  C   -0.18027512464448     -2.53643338007553      3.36841609520572
  C   2.56732490227175     -3.02349621578675      0.12859092652386
  C   3.82688643230441     -1.12927623373306      0.97855936003284
  C   3.20258219283352     -2.45892261395836      1.38344965123514
  C   1.17988504209033      0.77385610195449      4.15591106336207
  C   1.17193792615005     -0.68052454927060      4.16794304434656
  C   -0.02947201892378     -1.36765441589278      4.18558964520235
  C   -0.01736346713884      1.46845818119088      4.15652065135836
  C   3.75771598862133      0.04021174375551      1.79159014397491
  C   2.26486042667592      1.22290683586729      3.33095674805138
  C   2.99298598670803      0.04710625412973      2.93952162952832
  C   2.56839712279235      3.11988404963475      0.13895048558947
  C   -0.16390726827265      2.62734531872721      3.32234658369545
  C   0.86820675869043      3.07827623659406      2.44574265399161
  C   2.13422566171941      2.34033945356867      2.44630443502990
  C   2.98094860323166      2.34832979993126      1.25432218030895
  C   3.81537004627812      1.21884966297276      0.97022564355238
  C   -1.55990129038729      2.68278141189851      2.94224892729868
  C   -1.92348622073383      3.31602819594145      1.77601706544826
  C   -0.93436532768381      3.94968382937447      0.95311557112351
  C   0.45549593091965      3.81096247404745      1.24809355667336
  C   1.33369025704866      3.84508737017893      0.13342684417867
  C   -1.28750363418431     -0.63940805272776      4.18456542517967
  C   -1.28164405921644      0.74653573132796      4.16632962315849
  C   -2.21102103369621      1.45551816185242      3.33873956623121
  C   4.29717364802828     -3.44495374147140      1.91217025169803
  F   4.90958364894972     -2.95664810361282      3.01223421664830
  F   3.76051151694277     -4.64619712375219      2.23274833842558
  F   5.24641741698103     -3.65842981667338      0.97027023235356
