# Supplementary material for: Thirty Years of Hide-and-Seek: Capturing Abundant but Elusive MIII@C3v(8)-C82 Isomer, and the Study of Magnetic Anisotropy Induced in Dy3+ Ion by the Fullerene π-Ligand
Source: J Am Chem Soc. 2024 Sep 2;146(36):25328–42. doi: 10.1021/jacs.4c10050 (PMC11403620; doi:10.1021/jacs.4c10050)
Supplement: Supplementary file 2 — ja4c10050_si_002.zip [file ja4c10050_si_002.zip › coords/MC82_isomers/DyC82/DyC82_1-C2.xyz]

83
Coordinates from ORCA-job DyC82_C2-1
  C   3.24266079628507     -1.00198235334334      2.21109832083787
  C   4.15513032304974     -0.82206183473074      1.10842773220256
  C   4.46879210467266      0.50240075154642      0.62293969981212
  C   2.73642735310809      0.16853079997827      2.91168844786343
  C   3.14284156883296      1.46299624668289      2.44496402808568
  C   3.94824047745512      1.61605914755746      1.27034332784073
  C   0.78274801589483     -1.15540766837966      3.69386576728981
  C   1.46326176689256      0.08312124646462      3.63427508408528
  C   0.63532759869891      1.23868786830572      3.75038986658017
  C   1.00908239652562      2.46653059713048      3.10815630873931
  C   2.22122764286839      2.56973563168649      2.45715340870896
  C   -0.79926681327487      1.16132752993568      3.69668168051623
  C   -1.48236891713850     -0.07486589764756      3.63455412614972
  C   -0.65417281601921     -1.23304105175736      3.74802381435464
  C   4.04168831624507      1.53755151825572     -1.57911477556649
  C   3.42457252817745      2.65043191552394     -0.90386613582045
  C   4.58342168096762      0.45828421320274     -0.82245561538641
  C   3.43348019792211      2.73856780427793      0.49218930330021
  C   2.31618281504234      3.27898068448894      1.19102556943012
  C   2.21175697860682      3.00951730729467     -1.60260592459671
  C   1.07449022092160      3.52144235161265     -0.93326245815283
  C   1.13069356221629      3.69775610152782      0.51605903720743
  C   -1.33422015711716      3.74283175687951      0.57593139066535
  C   -0.11268564174150      3.69665092355549      1.27408909018672
  C   -0.15937280140928      3.09347883635715      2.56693612107203
  C   3.69970569796230     -1.23961652558507     -2.42545735272269
  C   3.01662571023240     -0.13598726170908     -3.08664883582674
  C   4.45779205402671     -0.91724463275170     -1.23001654462156
  C   3.19558679821327      1.21214600856400     -2.70015085995966
  C   2.07602140445201      2.10368282407587     -2.72121852391627
  C   1.71438747560947     -0.57389247139471     -3.49370160932751
  C   0.60373045199744      0.31929544382190     -3.59330800178397
  C   0.79360475954994      1.69789096159681     -3.18019311283808
  C   -1.37931076788344      3.67707530400383     -0.86780052149173
  C   -0.21294052243889      3.38173915220222     -1.60810564551711
  C   -0.34496487005200      2.47792532503032     -2.75045037245803
  C   -1.62388750740611      1.97766055480971     -3.09365791858329
  C   3.39041174669615     -2.87274832924338     -0.07320657787807
  C   2.66864789823093     -3.23508130412310     -1.29969954200378
  C   4.24650349955053     -1.72302984927282     -0.02358978335980
  C   2.80237677966953     -2.39083859183529     -2.47427457889624
  C   1.56229410754638     -1.95493180587685     -3.10475820839034
  C   1.33922527176944     -3.63723711968231     -0.90028059328332
  C   0.12544457987213     -3.34807088178214     -1.63300855513112
  C   0.24727640734189     -2.44718707527695     -2.76493901312999
  C   -1.80640538563853      0.61417758783486     -3.53758822739533
  C   -0.71147095021652     -0.27024449437792     -3.62138175934315
  C   -0.88827580231946     -1.66666082787064     -3.19699583399889
  C   -2.15851516141946     -2.06471103816439     -2.71835875804732
  C   1.27300554027862     -2.30115677898269      2.97449457411479
  C   2.44971185054918     -2.23298013973031      2.20949526621566
  C   2.49679780339417     -3.08400449709210      1.04153175244084
  C   1.28355943831502     -3.66598225455549      0.53409052603009
  C   0.06093066703955     -3.64567138901973      1.25460825384704
  C   0.12237823083614     -3.07501432950350      2.54879358010110
  C   -2.25685866522532     -2.55590774111900      2.46188966872729
  C   -1.03635611627879     -2.45567011518542      3.10827475015927
  C   -2.28387878378515     -2.96579534036374     -1.60324596496755
  C   -1.14101915492708     -3.49208246350758     -0.94618750871371
  C   -1.18858217101653     -3.66353117807399      0.51056730111205
  C   -2.35805493023341     -3.24758126361573      1.20074310050333
  C   -4.08851947667427     -1.46130264384501     -1.53934564057991
  C   -3.47640049976727     -2.59579354227815     -0.88053570665575
  C   -3.48555578145330     -2.68606202830640      0.50548938225137
  C   -4.64252928566561     -0.42156363569536     -0.77962951072763
  C   -3.72566572150002      1.24078348227337     -2.34995108562672
  C   -3.10479912681792      0.17044833059770     -3.09270486521522
  C   -3.27804416294060     -1.15426334757696     -2.69299082265112
  C   -4.45475971771808      0.94966779533803     -1.18619710840173
  C   -3.38506719655135      2.83800165462500     -0.02885790358873
  C   -2.66645083730379      3.16683924466080     -1.24140583971263
  C   -2.80237956863940      2.35560119850582     -2.36518567375242
  C   -4.23066020505235      1.73666505270942      0.01133478297456
  C   -1.28977633864107      2.31379812066488      2.97980806517904
  C   -2.48133661690489      2.25790667551963      2.21974930602738
  C   -2.53038381071672      3.12768088554007      1.08653028352663
  C   -4.00656429817596     -1.58829505139854      1.29501335401947
  C   -3.16961055699478     -1.43634348037937      2.45365279215965
  C   -2.75948697633033     -0.15474532077066      2.91954164909780
  C   -4.53826089138957     -0.46875192607999      0.66748558689331
  C   -4.20103320818465      0.84338321297648      1.15444194877133
  C   -3.27907657327002      1.02978415522920      2.22437671449566
  Dy  1.95713479871668     -1.03868191095978     -0.72872652355601
