# Supplementary material for: Thirty Years of Hide-and-Seek: Capturing Abundant but Elusive MIII@C3v(8)-C82 Isomer, and the Study of Magnetic Anisotropy Induced in Dy3+ Ion by the Fullerene π-Ligand
Source: J Am Chem Soc. 2024 Sep 2;146(36):25328–42. doi: 10.1021/jacs.4c10050 (PMC11403620; doi:10.1021/jacs.4c10050)
Supplement: Supplementary file 2 — ja4c10050_si_002.zip [file ja4c10050_si_002.zip › coords/MC82_isomers/DyC82/DyC82_2-Cs.xyz]

83
Coordinates from ORCA-job DyC82_Cs-2
  C   2.66683525755649      3.24797975072103      0.71804977102387
  C   1.54704978450867      3.71417877376178      1.47026108023975
  C   0.52280559016005      4.35830365953449      0.72317763864380
  C   -0.86174829034542      4.33027464524119      1.16380813010201
  C   -1.19884011197898      3.60045725074780      2.30138703600931
  C   3.42192033420189      2.08765617935691      1.14845002505844
  C   3.11105119942379      1.45811691502824      2.33028003973749
  C   2.00478341004341      1.92435191698313      3.13931523770264
  C   1.19064394890291      3.00654306337682      2.70598036073736
  C   -0.18223037212216      2.93870567489315      3.07858359532221
  C   3.80849821650238      1.30435011037435      0.00637750756746
  C   3.73542816324634     -0.12687895837634      0.00997603728934
  C   3.43512025325834     -0.79765406966844     -1.24809894270308
  C   -2.86847164602937      3.48834021745353      0.00431297491025
  C   -3.17330100884298      2.68534481452318      1.15784225449082
  C   -1.71748595895229      4.30538796043329      0.00297735393773
  C   -2.37640546432148      2.75750730181442      2.29773238068944
  C   -2.08135915006783      1.57389945179259      3.05357776714091
  C   -3.64637346603973      1.39019948200231      0.72087812724849
  C   -3.37949567641153      0.21094590763630      1.45691103732701
  C   -2.57008824563318      0.29919114376045      2.67979326317362
  C   0.34033499714289     -1.85282930501267      3.74418091140457
  C   -0.54821129599241     -0.73430472227497      3.79634651433171
  C   -1.85584060116301     -0.86950265327182      3.16288666962423
  C   -2.20348045292936     -2.12680954359936      2.58839504272868
  C   -0.75166048305703      1.72139469516007      3.59457385266336
  C   1.44913732978645      0.77006062045777      3.77655685050971
  C   0.04088658250714      0.59490861672703      3.91445025828126
  C   -1.20026687437151      3.60076796669784     -2.29509163020707
  C   -2.37873359187648      2.75916550924034     -2.28876558987206
  C   -0.86312315547152      4.33242460619553     -1.15563784594870
  C   -3.17220677109707      2.68430055087417     -1.15257170700118
  C   -3.65132940470175      1.38829484195132     -0.71586074503338
  C   -2.08685789564833      1.57253369300582     -3.05059046399706
  C   -2.57839419535780      0.30129762677587     -2.67533723241690
  C   -3.38622084366174      0.20928918525583     -1.45085710037585
  C   -3.00358815486252     -2.21884738679490      1.39416008646733
  C   -3.45369061244307     -1.02961940059844      0.72464632225859
  C   -3.46006765292161     -1.03263727854172     -0.71735615839772
  C   -3.01697344632976     -2.22619201041253     -1.39518936016613
  C   1.99522062850225      1.90850609516334     -3.12596690105805
  C   1.18440735703721      2.99642160697913     -2.69409946220475
  C   -0.18798984244575      2.93469466355861     -3.06867834915768
  C   -0.76076272899012      1.71703360829770     -3.59175467798903
  C   0.02893488650925      0.58985082145532     -3.91709950304934
  C   1.44234352825953      0.75863154169172     -3.77232043674954
  C   1.72073485412279     -1.64047981861690     -3.40435425892652
  C   2.25194592082962     -0.37387917937720     -3.40742136322111
  C   -2.20825397452564     -2.12662605915789     -2.57632590553543
  C   -1.85715539764136     -0.86390754260038     -3.15836407640407
  C   -0.56436327842939     -0.73087250516105     -3.79969276682797
  C   0.32528172240109     -1.86611934642631     -3.73488302822781
  C   1.54299780124259      3.70663025503307     -1.46158245371527
  C   0.52086356709020      4.35481566761397     -0.71439036946471
  C   3.10256903768300      1.44670053747342     -2.31644792730505
  C   3.41823506175141      2.08165810109380     -1.13504642179075
  C   2.66448695439557      3.24253846663806     -0.70767113924776
  C   3.19603105587891      0.01555892829500     -2.39649698589817
  C   -1.62649816289599     -4.15081012018020     -1.47901702544462
  C   -1.34451303255429     -3.28664667244343     -2.61107919739125
  C   -0.04131748366267     -3.09482098108722     -3.14042374169206
  C   -0.47350315594815     -4.71448966944315     -0.72902788771939
  C   -1.56983050232590     -4.07667431031802      1.45041672488945
  C   -2.65968907117910     -3.42838253089840      0.70418069987679
  C   -2.68721043884328     -3.46572054372805     -0.72136979581579
  C   -0.46826788366120     -4.63365300206611      0.71351498123022
  C   1.08897682515786     -3.55605688921563      2.34954248711345
  C   -0.02409981692411     -3.09243685515611      3.13854347130986
  C   -1.32293646456924     -3.26628992607035      2.61196683412114
  C   0.87561920012773     -4.24803454555694      1.15557509038116
  C   2.26931983204206     -0.36315258709186      3.42421145258039
  C   2.14141130094253     -2.57001330204209      2.42028500532229
  C   1.73596681908631     -1.62875671216308      3.42944387489666
  C   1.08904763622375     -3.55846116047098     -2.32359362936744
  C   2.13563492723751     -2.58196388484573     -2.40391881574358
  C   2.88031690824070     -2.15028324254408     -1.24554435820275
  C   0.87182201963201     -4.28640094254223     -1.15201744333579
  C   1.67456796017167     -3.93306816001795      0.00683338402028
  C   2.62132642793509     -2.83273189062370      0.00469294243977
  C   2.87746028917239     -2.14536110074767      1.27276858757220
  C   3.44080525809886     -0.79434839862504      1.26848039652142
  C   3.20857094331751      0.02393883685952      2.41766033759256
  Dy  -0.58348830310404     -2.37467148416027     -0.32412086888421
