# Supplementary material for: Thirty Years of Hide-and-Seek: Capturing Abundant but Elusive MIII@C3v(8)-C82 Isomer, and the Study of Magnetic Anisotropy Induced in Dy3+ Ion by the Fullerene π-Ligand
Source: J Am Chem Soc. 2024 Sep 2;146(36):25328–42. doi: 10.1021/jacs.4c10050 (PMC11403620; doi:10.1021/jacs.4c10050)
Supplement: Supplementary file 2 — ja4c10050_si_002.zip [file ja4c10050_si_002.zip › coords/MC82_isomers/DyC82/DyC82_3-C2.xyz]

83
Coordinates from ORCA-job DyC82_C2-3
  C   3.89002609491502      0.44228881010585     -2.30221510207094
  C   3.24845353454148      1.73322609754309     -2.39052025863168
  C   4.49579265689465      0.04369947677614     -1.10012924672747
  C   3.29752898632591      2.61262139851064     -1.31624841553035
  C   2.16952826673162      3.45252310616670     -1.02204595239764
  C   2.01157978574513      1.58763011172766     -3.12588327878066
  C   0.86646191667355      2.36629343552128     -2.82523677763569
  C   0.95549633350735      3.36024863242838     -1.74706751371344
  C   -1.51105359197584      3.33528819071502     -1.57705358601719
  C   -0.26378972333098      3.77643698862813     -1.06143597122465
  C   -0.24072912548029      4.10604003470198      0.31663142494790
  C   3.58981955843296     -2.22526086900908     -1.37018664557401
  C   2.94695577043944     -1.80690796779540     -2.59349739108149
  C   4.31183107758093     -1.30281277832490     -0.61314866868487
  C   3.06600968520865     -0.48982797015352     -3.03047652560225
  C   1.89982237475981      0.20483680301894     -3.51546114737481
  C   1.68193850628521     -2.48163293721894     -2.68606104859969
  C   0.52665605136982     -1.83864902279567     -3.18464884513942
  C   0.63765706503277     -0.43308772451077     -3.60615546192848
  C   -1.60529810250542      2.44417094601644     -2.69211450082346
  C   -0.41536732488525      1.81329518311635     -3.21163914983973
  C   -0.52349171034598      0.42731929818406     -3.60913682033548
  C   -1.81218682951339     -0.20983266276955     -3.50172718118849
  C   1.38206057491241     -3.77041287016963      1.19624325904629
  C   2.59554464744454     -3.21577795038928      0.69643490522734
  C   2.72484945221404     -3.18062021667617     -0.72020795492721
  C   1.58786484422949     -3.39760276210936     -1.57319503857584
  C   0.33903251820233     -3.81813964253484     -1.06423931621916
  C   0.30293346486694     -4.11681951227141      0.33038810565216
  C   -2.09692117595801     -3.66217177520264      0.40971959766976
  C   -0.92720535389408     -3.94269731944388      1.07168240049590
  C   -1.91002917446974     -1.57887542658593     -3.07463254147891
  C   -0.76389070540633     -2.37806823730245     -2.78358229961403
  C   -0.87213005900742     -3.38757246438342     -1.74556938352956
  C   -2.11315419335793     -3.48874761166813     -1.03109657085702
  C   3.28444174668353     -2.18871766476237      1.48499228802149
  C   4.11979407770537     -1.25311333067212      0.82193179004153
  C   0.79769308088300     -3.30310484611726      2.44096304420879
  C   1.42167153296553     -2.29171531199476      3.14697983989802
  C   2.66452687072217     -1.72953034342529      2.68352038517812
  C   -1.39770691959664      0.03640317368674      3.70723564137760
  C   0.62690657496334     -1.25961129993787      3.75388980516316
  C   -0.78987324343005     -1.24175700441461      3.61708081430952
  C   -1.46256287632394     -2.29424095855651      2.85640334506654
  C   -2.71604994946927     -2.00194183286873      2.16763079199995
  C   -0.63901047496389     -3.34044691371520      2.34148336485673
  C   -3.06123465021405     -2.76941911520937      1.00752266109856
  C   2.65827800089982     -0.34510645949465      3.04430769351765
  C   3.33291435922902      0.63543663358244      2.26797930908798
  C   4.16451104602035      0.13119627511164      1.22336258747932
  C   4.44300792850412      0.92088420080997      0.04684063439201
  C   3.88998691757226      2.18918950461915     -0.06053521124042
  C   1.48285725856945      2.26822232734064      2.84219755216192
  C   2.75016500224792      1.97351006274023      2.16363830942552
  C   3.09629709208558      2.74049214647481      1.01356674658979
  C   0.66578532282863      3.31354831375472      2.32572324867012
  C   0.96712786413431      3.93042077133796      1.06445265965653
  C   2.14735328420152      3.63311304774712      0.41095769254702
  C   1.40968651962182     -0.05369827944550      3.70457623776011
  C   -0.61616122106731      1.24347748528790      3.74417039222185
  C   0.80775423933942      1.22154901359710      3.60688434471332
  C   -2.64071576672647      1.72013604704460      2.67174418377987
  C   -1.40370482780736      2.27773897100078      3.14059172218261
  C   -0.77223459715810      3.28878594159776      2.42787652441335
  C   -4.07651056056921      1.23633233678173      0.77592407565615
  C   -3.23793145070185      2.17549004088816      1.47050962767577
  C   -3.83942134350046     -2.23321702200747     -0.07033928385967
  C   -4.39062589407532     -0.93631920529209      0.00899694181450
  C   -4.09937490201753     -0.15281760071617      1.18072684112718
  C   -3.28831832141293     -0.65611012803332      2.25656870176172
  C   -2.63934369199340      0.31894839456205      3.04666213282452
  C   -3.88727704722221     -0.47508148387059     -2.39280726138593
  C   -3.17151947043240     -1.73533285100327     -2.38908408452362
  C   -3.22670726946353     -2.65925633459985     -1.32089844587626
  C   -4.54252331799092     -0.05463100335352     -1.14413255447001
  C   -3.57942380188609      2.25283428130042     -1.42640325108888
  C   -2.90419596023191      1.82204604491474     -2.65667979583990
  C   -3.03121125875488      0.46948703445419     -3.11392319036321
  C   -4.35690932203630      1.30257625321982     -0.65465202520546
  C   -1.34754265205758      3.75948222675684      1.19094464617906
  C   -2.54496037526943      3.20705044447364      0.69092436580478
  C   -2.67380792937137      3.13910381081305     -0.74382437249644
  Dy  -2.19501733961613      0.29388085374662     -0.85531528524859
