# Supplementary material for: Thirty Years of Hide-and-Seek: Capturing Abundant but Elusive MIII@C3v(8)-C82 Isomer, and the Study of Magnetic Anisotropy Induced in Dy3+ Ion by the Fullerene π-Ligand
Source: J Am Chem Soc. 2024 Sep 2;146(36):25328–42. doi: 10.1021/jacs.4c10050 (PMC11403620; doi:10.1021/jacs.4c10050)
Supplement: Supplementary file 2 — ja4c10050_si_002.zip [file ja4c10050_si_002.zip › coords/MC82_isomers/DyC82/DyC82_4-Cs.xyz]

83
Coordinates from ORCA-job DyC82_Cs-4
  C   1.65331222949716      4.35525531765116      0.00458563501086
  C   2.18485173518002      3.64104423976040      1.16033334346492
  C   0.20519384255497      4.71798307457773      0.00480841374113
  C   1.42903682022130      3.43540495314324      2.34244343542105
  C   1.62550776808218      2.27695480863631      3.13611176146225
  C   3.01360902437283      2.53114193657964      0.71861559688042
  C   3.19499060729536      1.32291423238677      1.47832987351155
  C   2.51173401451849      1.20152197034198      2.74251517481113
  C   2.80835067612465     -1.24362128257924      2.62373868834432
  C   2.23535570086693     -0.12546687414814      3.27068473424251
  C   1.02468519415066     -0.37534242445073      3.98478338679440
  C   -0.00442337478847      3.77433316130656     -2.32534714723506
  C   1.42896387780995      3.43819983909748     -2.33438716377319
  C   -0.58743797041967      4.32784539652502     -1.15555740035597
  C   2.18478830971813      3.64240992350601     -1.15203685662302
  C   3.01361233648762      2.53201439070828     -0.71169196283598
  C   1.62539884459856      2.28069113717075     -3.12943977827209
  C   2.51163295328842      1.20479337936650     -2.73714642524657
  C   3.19492932141499      1.32467711778654     -1.47283650106978
  C   3.56904299860714     -1.09936314597009      1.40833226354332
  C   3.63529101288955      0.14715755791233      0.73851314723920
  C   3.63523870128136      0.14803403065353     -0.73443219597352
  C   3.56898185322466     -1.09768489744316     -1.40573967631870
  C   0.04040771646618      0.68400209492515     -4.11816298275449
  C   -0.68132279090691      2.77492527932560     -3.09690006818743
  C   0.34242255290266      1.96252787903760     -3.71127679382120
  C   1.02453567887799     -0.37059653001009     -3.98123282142279
  C   2.80825068371071     -1.24049368966209     -2.62128761315576
  C   2.23523059705516     -0.12156775738153     -3.26688008844043
  C   -1.26947520594371      0.14453179927986     -3.93167582154815
  C   -2.24264720654783      0.83360481454388     -3.13669232716328
  C   -1.93348551111032      2.18807312380713     -2.70507303728727
  C   -2.51553339974968      2.70705807943867     -1.46612946716755
  C   -1.83890504264603      3.73298573986940     -0.71850482049374
  C   -3.37965034991337      1.87373653093004     -0.72222290604093
  C   -1.09425372002610     -1.28385777809216     -3.85579655712228
  C   -1.96495453378305     -2.05381788011358     -3.11176203416319
  C   -3.03186773053634     -1.41682200581768     -2.38155516914299
  C   -3.15743945053318      0.00533936628634     -2.34796534014210
  C   -3.71969922753017      0.55825689374061     -1.16348952894959
  C   2.15401567906888     -2.52868976172853     -2.59740190080675
  C   0.83327028574601     -2.69453388596101     -3.09589986720876
  C   0.32035909341469     -1.60376940769904     -3.86218608667613
  C   -3.37962095599825      1.87287153117943      0.72859240221773
  C   -2.51547522972709      2.70530747848270      1.47345459774952
  C   -1.83889538763863      3.73215916960079      0.72704792255244
  C   -0.58738582121672      4.32645459009625      1.16473789839101
  C   -0.00434049565827      3.77158896885772      2.33387698601129
  C   -2.24252245055110      0.82986424201112      3.14177598321742
  C   -1.93337206791294      2.18483906648470      2.71174788873554
  C   -0.68121471134092      2.77125009980285      3.10426449443962
  C   -1.26933025116907      0.13984660330052      3.93591734289857
  C   0.04055710703339      0.67909422234618      4.12300033466147
  C   0.34255339761275      1.95809567201808      3.71760053697205
  C   -3.71964645092057      0.55686433270762      1.16830479042240
  C   -3.03177503806280     -1.41965938327165      2.38399624291277
  C   -3.15735169199809      0.00254144630436      2.35210696817662
  C   -3.26970573383313     -2.22519188679025     -1.22288292288663
  C   -3.70338132249843     -1.64714321093154      0.00109778663936
  C   -3.96212852167532     -0.24598052232205      0.00193566053515
  C   -3.26966349269364     -2.22664843570137      1.22437625424939
  C   -1.49298609061833     -3.20506496916790      2.37858190432796
  C   -1.96483976514623     -2.05752474260002      3.11341147321742
  C   -1.09411319171849     -1.28845039343942      3.85833157811408
  C   0.36360954225006     -4.20293129792429      1.17393673300127
  C   -0.10248107924284     -3.54399434141558      2.34582148775145
  C   -2.32286640319773     -3.32439671320293     -1.22408966686848
  C   -0.46948145639252     -4.31812884296221     -0.00055011907886
  C   -1.81189377342781     -3.84514967433060     -0.00024205475289
  C   -2.32282782326346     -3.32586266544004      1.22424472172757
  C   2.60195761993433     -3.22445299506768     -1.41873313754155
  C   1.72447620809831     -4.05920487200701     -0.72318926818171
  C   0.36357213223452     -4.20152167703946     -1.17492440728796
  C   -0.10256755636872     -3.54120417006144     -2.34601204524816
  C   -1.49307189324867     -3.20222926881112     -2.37831336388311
  C   2.60199719724195     -3.22613807064991      1.41881955551990
  C   3.48655190766241     -2.34585791055619      0.69546247743749
  C   3.48655700544783     -2.34504185086697     -0.69436435142422
  C   1.72449614112938     -4.06006609473280      0.72231843949892
  C   0.32050110959618     -1.60837013967714      3.86429254733277
  C   0.83338315853100     -2.69822589588759      3.09669397559855
  C   2.15410986649037     -2.53178556238122      2.59834055360442
  Dy  0.37394213726490      2.37893245680858      0.00348014417101
