# Supplementary material for: Thirty Years of Hide-and-Seek: Capturing Abundant but Elusive MIII@C3v(8)-C82 Isomer, and the Study of Magnetic Anisotropy Induced in Dy3+ Ion by the Fullerene π-Ligand
Source: J Am Chem Soc. 2024 Sep 2;146(36):25328–42. doi: 10.1021/jacs.4c10050 (PMC11403620; doi:10.1021/jacs.4c10050)
Supplement: Supplementary file 2 — ja4c10050_si_002.zip [file ja4c10050_si_002.zip › coords/MC82_isomers/DyC82/DyC82_5-C2.xyz]

83
Coordinates from ORCA-job DyC82_C2-5
  C   -3.82909913069224     -0.27076519509929     -2.29533005447736
  C   -2.96995969691024      0.62370024610250     -3.06599458589690
  C   -4.42064797941917      0.21410767770862     -1.04555172009568
  C   -2.75822893196225      1.97563998218677     -2.68127593976922
  C   -1.47942752815160      2.58002426031966     -2.87622484725000
  C   -1.81139975692036     -0.11429437800710     -3.53130061727887
  C   -0.50466523040587      0.46159577355076     -3.71452796334440
  C   -0.33666946795269      1.86411605736289     -3.38891575636008
  C   2.09090095111801      1.48567338837156     -3.14416534929372
  C   0.98445643438653      2.35678780919286     -3.02017161767316
  C   1.11792447436243      3.39284301689042     -2.04780866061653
  C   -2.11965276833123     -3.42758117167924     -1.11332577189444
  C   -3.15672336047474     -2.46137204416020     -1.14702766522886
  C   -3.15539549150934     -1.55760035840066     -2.27834187346780
  C   -1.97352355851222     -1.47098709824604     -3.11227059491890
  C   -0.86928465972955     -2.36165597755732     -2.99705069802761
  C   -1.02186916970945     -3.41541122982584     -2.06612463530357
  C   1.39079642259798     -3.55104717214702     -1.79082653005978
  C   0.12859613829378     -3.94519990606389     -1.39811462021240
  C   1.92513963033734      0.11281693403289     -3.55647698718840
  C   0.63465457634287     -0.45357798426474     -3.71566113714984
  C   0.45428274215746     -1.87020264163086     -3.36821383103246
  C   1.56818242845247     -2.58655180151222     -2.85412940841543
  C   -3.72051632402859     -1.96999923144838      0.11780767633977
  C   -4.27775850798446     -0.62479717940902      0.13363996045005
  C   -1.58578317311910     -3.90190871721906      0.13544448855290
  C   -2.09183478862742     -3.41278547830982      1.33220028219786
  C   -3.17291747428629     -2.45765084852227      1.33187322544732
  C   1.01556381927573     -2.41678226396739      3.07140263059955
  C   -1.20668014900034     -3.13145260692159      2.41838472025242
  C   0.21147558581073     -3.26597444714565      2.26663939807908
  C   0.76145049620035     -3.75636361309291      1.00318400224912
  C   2.11330728194012     -3.35286403513255      0.58435745357715
  C   -0.17011959744471     -4.13398862008046     -0.00561544979380
  C   2.42056461753943     -3.36011943853803     -0.80540204970784
  C   -2.98438493483476     -1.61970097220822      2.49631569966223
  C   -3.34195725435654     -0.24345685889174      2.44928479207532
  C   -3.99882010785595      0.22898971429150      1.27372477610306
  C   -2.55347921209304      0.69254807420808      3.17152082621076
  C   -1.78468835290378     -2.03551697949716      3.15992123511246
  C   0.44351535879588     -1.34610995758594      3.84909167375695
  C   -0.95549303889114     -1.08953381364432      3.83617308723608
  C   -1.38816603802987      0.27279777434671      3.88302201888917
  C   -2.30201603037902      2.01954953646274      2.64781103778007
  C   -2.84531223283940      2.45519161335432      1.42070290795942
  C   -3.81899670248803      1.57674740618810      0.79852217882826
  C   -4.11486925594283      1.58438528200221     -0.61822906500570
  C   -3.32905244853840      2.46223520916768     -1.42611313476205
  C   -0.71674413787193      3.76486272054596      1.00850002718872
  C   -2.05350853172473      3.35458889718995      0.57998923483465
  C   -2.35635991884979      3.34049733474089     -0.82447312891827
  C   0.22762963708085      4.13130523143094      0.00049438028667
  C   -0.05501983524153      3.91788236534057     -1.38615379169146
  C   -1.30822409016868      3.52780958352792     -1.79837446516956
  C   -0.98910282176992      2.41942761692400      3.07251832475457
  C   1.23249097267006      3.12347705576106      2.43081638940834
  C   -0.17748605128597      3.27326277675160      2.27547106636420
  C   1.39858484505218     -0.27547429423685      3.88958889577559
  C   0.97398047164939      1.08574836166147      3.83931956514230
  C   -0.43143333070511      1.34806017140031      3.84150305962188
  C   1.79793787117351      2.02846349247137      3.16554750348901
  C   3.21838708990827      2.44469543134376      1.35603866487208
  C   2.13589634411852      3.40063225634903      1.34333476761679
  C   1.64261900145283      3.89288734557933      0.15175084558143
  C   4.30580754916699      0.61952921629841      0.18779530338673
  C   3.77601124762014      1.94383032107963      0.14089937219303
  C   2.57420844119003     -0.70161267132724      3.18396283251190
  C   4.06307288121177     -0.24105515823738      1.31932178476291
  C   3.38248875521858      0.23029564506797      2.47238366488328
  C   3.01298091606450      1.60668239107421      2.49483274471613
  C   3.38009204382231     -2.44607274567214     -1.38394650202125
  C   4.09549049255950     -1.58308226982372     -0.56818553130101
  C   3.87613237924840     -1.59783102652002      0.84790212797052
  C   2.90002925277479     -2.45507589661616      1.43692073581646
  C   2.32889329232465     -2.01824799344642      2.66538158399063
  C   3.81172949017777      0.24829882966847     -2.18949057879141
  C   3.03034079517427     -0.63706316200633     -3.01828608589334
  C   2.84014645241447     -1.96198825311137     -2.63941855106731
  C   4.33771005831173     -0.21105936530644     -0.98342751754142
  C   2.18725262074260      3.40951869490187     -1.10103352474356
  C   3.22739811246346      2.43234514227343     -1.12721028794888
  C   3.22124405624822      1.56196446203110     -2.25481780896917
  Dy  -2.10209495550863      0.26799977735949     -0.77449410824536
