# Supplementary material for: Thirty Years of Hide-and-Seek: Capturing Abundant but Elusive MIII@C3v(8)-C82 Isomer, and the Study of Magnetic Anisotropy Induced in Dy3+ Ion by the Fullerene π-Ligand
Source: J Am Chem Soc. 2024 Sep 2;146(36):25328–42. doi: 10.1021/jacs.4c10050 (PMC11403620; doi:10.1021/jacs.4c10050)
Supplement: Supplementary file 2 — ja4c10050_si_002.zip [file ja4c10050_si_002.zip › coords/MC82_isomers/DyC82/DyC82_6-Cs.xyz]

83
Coordinates from ORCA-job DyC82_Cs-6b
  C   3.20396464872671      0.51933310745241      2.68202425872690
  C   3.89089540564448      0.64258322079353      1.44680586485330
  C   3.69062272741277      1.86654192272627      0.70950727053895
  C   4.14927456716734     -0.54407126775895      0.71150912489727
  C   3.64394006931976     -1.81124235001451      1.16345644972643
  C   2.84016460003792     -1.92262924130472      2.33432813307814
  C   2.71708816863793     -0.74680270930548      3.14049445375252
  C   4.14610489967822     -0.54663670760141     -0.73978008091850
  C   3.87982798079363      0.63939629016466     -1.47256758489350
  C   3.66910621110275      1.84908391521987     -0.72098713302373
  C   3.20349075855227      0.51999668704389     -2.71390999615820
  C   2.31682090964844     -3.50632397291271     -0.01319106507616
  C   3.36646379066156     -2.59913206957316     -0.01307898298707
  C   3.64597706674470     -1.81309578311743     -1.19018086745139
  C   2.83987514097638     -1.92318267256115     -2.36282829946043
  C   2.71533443988530     -0.74927033601448     -3.16680306882311
  C   0.59581438403819     -2.63776573021993      3.14533430285168
  C   1.73626504061600     -2.89112080713956      2.33582369526043
  C   1.49859418450959     -3.66524871730940      1.16098287352163
  C   2.28335253370882      1.55001506462560     -3.15669715117545
  C   2.05303561056998      2.71310495265748     -2.38490402385245
  C   2.81617471610487      2.90758137549021     -1.17081693101537
  C   0.74256127657442      3.26047116898219     -2.39862293088969
  C   0.48411446320056     -1.41465548565942     -3.94424130452609
  C   1.51554324414743     -0.49079058557588     -3.92392039277867
  C   1.20440995736174      0.90919041059003     -3.87084061481040
  C   -0.14368022973561      1.36275726555413     -3.75766650290176
  C   -0.33465050195804      2.60189716376447     -3.07554764877338
  C   1.49849294161473     -3.66407924329862     -1.18883323435575
  C   1.73769601619061     -2.89124253445508     -2.36453935814016
  C   0.59772666424590     -2.63748887796368     -3.17505003319678
  C   0.20918514792996      3.94057499411143     -1.22967864479392
  C   0.96465128801941      4.17196288359280     -0.02371142774701
  C   2.34020245952356      3.66394473714083     -0.01361944464720
  C   0.21406089384374      4.01544697316232      1.21405906258597
  C   -1.22205225774483      3.71104909809874     -1.24359952989383
  C   -3.10934161738499      2.79628370019695     -0.02210810527461
  C   -1.95234407133998      3.60115954051138     -0.02908947315151
  C   -1.20190861941873      3.70570130775665      1.18479144561299
  C   -2.63582644805862      1.96518313100377     -2.33502347384176
  C   -1.54727449504262      2.89022813281985     -2.36870440755727
  C   -3.49146365179944      2.04147974304113     -1.19586821485427
  C   -2.49452448871302      0.69994165261749     -3.05722104667369
  C   -0.88361514212325     -0.97358724222013     -3.93456471419213
  C   -1.23912644594108      0.39493554095939     -3.75785781303970
  C   -3.30163843692719     -0.39069861526156     -2.61366613832634
  C   0.76385951150725      3.31166920686433      2.37582721090692
  C   2.09472768337061      2.76641194758700      2.38067692849388
  C   2.88627293822206      2.97467657199956      1.17512545595683
  C   2.27960160285667      1.55610144360970      3.10776844829698
  C   -0.31813009370599      2.58604034530975      3.00570359812529
  C   -0.14151818844155      1.35423708778663      3.70972473078586
  C   1.20367512002708      0.90710893139216      3.83169738364953
  C   0.48182086797783     -1.41373142943992      3.91333603160645
  C   1.51726863020270     -0.48888758778662      3.89510551918421
  C   -3.48999110053962      2.03875299483976      1.15429089149554
  C   -2.62908691371198      1.95210211979344      2.28372951710896
  C   -1.52195091943631      2.85925360587479      2.29346813688672
  C   -2.49438759289820      0.69680155183614      3.01685026548333
  C   -1.24030969675055      0.39307687578920      3.71825283925861
  C   -0.88407230633319     -0.97522610428400      3.90150708159580
  C   -4.23181959698759      0.89840526862332      0.70563439960931
  C   -4.13525206908501     -0.29874938304707      1.40826438342319
  C   -3.30577652630018     -0.39335819961656      2.57865350887009
  C   -4.04296621044832     -1.54918993496011     -0.71319682651610
  C   -4.13489975807257     -0.29768714511917     -1.44406501800472
  C   -4.23060059468186      0.89915174644249     -0.74389205126642
  C   -4.04438110053819     -1.55097310115705      0.67857013547846
  C   -1.63084607547781     -2.02474791914691     -3.29799638805583
  C   -3.15297721542368     -2.42306377735998     -1.41832360526849
  C   -2.80992659151523     -1.74425822117211     -2.65503812440363
  C   0.17145986667980     -3.96638188324462     -0.73963250743016
  C   -3.15505701249490     -2.42536503096397      1.38444325694826
  C   -2.20787292245598     -3.24623381793434      0.71608888962081
  C   -2.20744715950285     -3.24524427565782     -0.74918224154098
  C   -0.97505247246227     -3.58133956914365     -1.47239976781965
  C   -0.72335617534365     -3.00322330617638     -2.75199056810614
  C   -2.81136867437791     -1.74675940967631      2.62112372459979
  C   -1.63323464449590     -2.02804106684209      3.26619107776313
  C   -0.72519699651112     -3.00608875602201      2.72264535535449
  C   -0.97598761619247     -3.58294425396329      1.44085328670015
  C   0.17060615142724     -3.96676811450015      0.70955209624057
  Dy  0.94182822491139      1.82092968265567      0.32457286676405
