# Supplementary material for: Thirty Years of Hide-and-Seek: Capturing Abundant but Elusive MIII@C3v(8)-C82 Isomer, and the Study of Magnetic Anisotropy Induced in Dy3+ Ion by the Fullerene π-Ligand
Source: J Am Chem Soc. 2024 Sep 2;146(36):25328–42. doi: 10.1021/jacs.4c10050 (PMC11403620; doi:10.1021/jacs.4c10050)
Supplement: Supplementary file 2 — ja4c10050_si_002.zip [file ja4c10050_si_002.zip › coords/MC82_isomers/DyC82/DyC82_7-C3v.xyz]

83
Coordinates from ORCA-job DyC82_C3v-7
  C   3.94319245014456      1.42488805351606      1.23161481576047
  C   3.51877933441557      0.69005127861709      2.41349417057296
  C   4.32773316272444      0.71747781606907      0.09056387967620
  C   3.51892256420753     -0.69446413160208      2.41043493200791
  C   2.42577643907733     -1.39665395368976      3.02285667579324
  C   1.12850065755176      3.32096776730049      2.31014525572790
  C   3.13445147551928      2.60003757203810      1.12287623541157
  C   2.31166520266240      2.63791755874799      2.30928077546773
  C   -1.16045698906142      3.39088579944493      2.41198664972330
  C   -0.00627942247747      2.79744063237060      3.02639126378567
  C   -2.35869199087044      2.69872539272365      2.41236368378786
  C   -0.00402633946887     -2.79994320372443      3.02399439367720
  C   -0.00117406069040     -1.46412942530212      3.52626717232958
  C   1.26780166309028     -0.73134011519943      3.52574135359158
  C   1.26673844788286      0.72694310789511      3.52726118951574
  C   2.42638368295862      1.39204813873686      3.02548633888026
  C   -1.26370554334849     -0.73447448193435      3.52827190811019
  C   -1.26390155352448      0.73049398583945      3.52848519623653
  C   -0.00206832997161      1.45917827440022      3.52802467052664
  C   -2.42113328147941      1.40270558317446      3.02724273710606
  C   0.68250487156975      4.01112279845681      1.12063649379649
  C   1.33747456858231      3.78387029919640     -0.12937105048148
  C   2.60801598522222      3.04875768002233     -0.12779553543819
  C   3.01902088518388      2.29819894666292     -1.30895159510723
  C   3.87105702098587      1.16660955234000     -1.19104390249325
  C   2.14071321187039      2.29908605726167     -2.44129998928386
  C   -0.73757257581062      4.12990071101769      1.23088180346051
  C   -1.54363878890123      4.11276839031345      0.08711431366869
  C   -0.92423577179900      3.94097003440808     -1.19163902008893
  C   0.48190355151510      3.77220728637967     -1.31379508714057
  C   0.91667804878275      3.02386470186538     -2.45668855858240
  C   2.02051465203509      1.19616241381402     -3.34907670359852
  C   2.73390975321217     -0.01835374399804     -3.06725641619166
  C   3.67561002234564     -0.00897247611265     -2.02017498006881
  C   2.04604211634645     -1.23224499347831     -3.34142649054564
  C   0.71443960163104      1.23940685181076     -3.99219674445139
  C   -1.43679179321984     -0.00278641188170     -3.99162342478097
  C   0.00229124768137     -0.01134720044601     -4.28230570178042
  C   0.69994354801699     -1.21906580337290     -3.88487534906208
  C   -1.83505208403929      3.17216825260765     -2.02604471477294
  C   -1.38734190160752      2.39612918594284     -3.12201984840672
  C   0.02646289742443      2.40003100096151     -3.41189968757970
  C   -2.09768924449390      1.17344380716518     -3.41123298672281
  C   2.18593569837811     -2.36137764843064     -2.47069787108380
  C   3.03573332404454     -2.32710676730862     -1.32157708345025
  C   3.87704462247094     -1.18231459023451     -1.19294826436325
  C   4.32800686723163     -0.72787112095004      0.08932060374666
  C   3.94732391066051     -1.43174222888632      1.23278063360037
  C   1.34216202255701     -3.79721110466497     -0.12783073520522
  C   2.61464535662119     -3.06216148770313     -0.12834401961424
  C   3.13423768361503     -2.60542957047498      1.12111395886071
  C   0.68768748359169     -4.01862050726324      1.12220953600909
  C   1.13112751179128     -3.32647240231555      2.30911803382392
  C   2.31391509305908     -2.64320826024693      2.30851380929070
  C   0.94790955686075     -3.07669562068275     -2.47030816902117
  C   -0.91771020165886     -3.95150729852739     -1.19084615602671
  C   0.49425932552913     -3.79515466277416     -1.32058332336446
  C   -2.05141585901670     -1.15548291490002     -3.34747035993673
  C   -1.35576035196334     -2.38028096167519     -3.06549254069402
  C   0.03919179278591     -2.39161864267560     -3.34075981509106
  C   -1.83384320635655     -3.19086881535240     -2.01775076126399
  C   -2.78757026711281     -3.39174926280698      0.09369510588603
  C   -1.53584116646017     -4.11431763205288      0.09192193338362
  C   -0.73524786394871     -4.13621488013186      1.23491153034072
  C   -3.20746575289538     -2.70484118330860      1.23480073917693
  C   -3.06615340816671     -0.70804652256331     -2.43912831042469
  C   -3.50329708944355     -1.46869198623242     -1.30601818628576
  C   -2.94925107052815     -2.77231767319124     -1.18808265626369
  C   -2.95568728576208      2.76783943765029     -1.19079138798867
  C   -3.94902575090286      0.73066111544062     -0.12700762713688
  C   -3.51204109237023      1.46538525177068     -1.31197677481930
  C   -3.08196916792522      0.71440747812286     -2.45492995090421
  C   -3.82135257843010     -1.41705188154186      1.12596770470997
  C   -3.94735584956961     -0.73721360567286     -0.12489422806212
  C   -3.44212274887177     -0.68503480218344      2.31187016581215
  C   -3.44228234641444      0.68116760703342      2.31211869106568
  C   -3.81797166923180      1.41196820317732      1.12263257174848
  C   -3.21105615042027      2.70141087261961      1.23196962131523
  C   -2.79420398811757      3.39061452058626      0.08764123209531
  C   -1.15895611047309     -3.39621727162353      2.41263718407386
  C   -2.35804437936993     -2.70404572552259      2.41611129486342
  C   -2.41958254287123     -1.40671840130552      3.02742556404222
  Dy  -0.21876722279174      0.37103912644380     -1.98217710488157
