# Supplementary material for: Thirty Years of Hide-and-Seek: Capturing Abundant but Elusive MIII@C3v(8)-C82 Isomer, and the Study of Magnetic Anisotropy Induced in Dy3+ Ion by the Fullerene π-Ligand
Source: J Am Chem Soc. 2024 Sep 2;146(36):25328–42. doi: 10.1021/jacs.4c10050 (PMC11403620; doi:10.1021/jacs.4c10050)
Supplement: Supplementary file 2 — ja4c10050_si_002.zip [file ja4c10050_si_002.zip › coords/MC82_isomers/DyC82/DyC82_8-C3v.xyz]

83
Coordinates from ORCA-job DyC82_C3v-8
  C   3.61099108963614     -0.00053794226331     -2.05295245869576
  C   3.75875910034275      1.16788976079448     -1.21588318372882
  C   3.97120573016449      0.72297777071300      0.12895769307897
  C   3.97111338543087     -0.72089285877547      0.12672796217703
  C   3.76029162898099     -1.16745649823483     -1.22094368239751
  C   3.03993940583609     -2.36523383706235     -1.49983935497876
  C   2.65766091409565     -3.16081225133519     -0.38813495042137
  C   2.93350206983345     -2.73994517261513      0.94867395160034
  C   3.50031869058495     -1.45781524473279      1.24046821071851
  C   3.07215706765982     -0.73114931519192      2.43959197003870
  C   2.17424452920814     -1.40097675457057      3.31968172341714
  C   1.51788681469168     -2.63389841669728      2.92907492145746
  C   1.88761392451197     -3.28024846489338      1.77686164181563
  C   0.89433140377178     -3.91678994001481      0.95440175356251
  C   -0.49774992943651     -3.76459058351895      1.24945158116231
  C   -0.90873552755465     -3.02678321783818      2.44870123233440
  C   0.12339230595317     -2.58373979611713      3.32472327619229
  C   -0.02042531076778     -1.41896687525909      4.14465210312513
  C   -1.22094031138977     -0.72449695059091      4.15213347980991
  C   -2.30665707925650     -1.17769047747276      3.33528569483381
  C   -2.17833955610540     -2.29126529652747      2.45413501254201
  C   -3.02476035746999     -2.29924448743111      1.25885779388370
  C   -3.85428225878704     -1.16930193615134      0.97373896060179
  C   -3.79820450080334      0.00796936187538      1.79861350709219
  C   -3.04744098034134      0.00647585461655      2.94972704289644
  C   -2.30548500144613      1.18841921759074      3.33809907927873
  C   -2.17652965115504      2.30355564448321      2.45939820826757
  C   -3.02434474302515      2.31316430816206      1.26394250264057
  C   -3.85054958944703      1.18480692222367      0.97531079936483
  C   -4.07941898046292      0.73500946318995     -0.36850975359091
  C   -3.57718888446145      1.46783519137965     -1.47064874892016
  C   -2.90046721759060      2.68487794221953     -1.19577590163075
  C   -2.62167968940541      3.09639119051184      0.14685266242883
  C   -1.37385564554523      3.81391957625788      0.14269908500436
  C   -0.88184119429332      3.84505753365672     -1.20237413958704
  C   -1.81211084275512      3.12504616851362     -2.04584334607283
  C   -1.40985017855385      2.42186149033279     -3.22691307043650
  C   0.00689066104447      2.42254516741498     -3.52965662136558
  C   0.93055489233861      3.08641769146839     -2.63914153959759
  C   0.51143778354737      3.82291340787331     -1.47961105221312
  C   1.39957059875191      3.89639119283097     -0.37888603559183
  C   2.65975266922811      3.16671702943037     -0.38098733298841
  C   3.03088852006612      2.35879758745006     -1.48345605855949
  C   2.16232864392539      2.35771181593579     -2.62648110622218
  C   2.01083336430275      1.20820379185666     -3.46092705983403
  C   2.71389058854609     -0.00852227681434     -3.15165109405996
  C   2.03817823094237     -1.22519379397289     -3.46643183772823
  C   0.67938422633648     -1.20481009319091     -3.98042528924679
  C   -0.01494758940733     -0.00202353786874     -4.34107211542858
  C   0.69090144924148      1.23713641956002     -4.06595622630376
  C   -2.14238202498815      1.20674090849485     -3.56866162841571
  C   -1.46099984391880      0.01193361419649     -4.11544536853391
  C   -2.07075474707031     -1.14334856341830     -3.46687476009307
  C   -3.12421942209839     -0.69451681475416     -2.60927178090008
  C   -3.14832521082818      0.73635497761070     -2.63712465107742
  C   -4.08001093998406     -0.72000629605370     -0.36689378404071
  C   -3.56623693531440     -1.44651197195520     -1.46631464993699
  C   -2.90235999420519     -2.67316236182642     -1.20160884887453
  C   -2.62228218168464     -3.08060301252990      0.14342529592639
  C   -1.37514281397296     -3.80480639124052      0.13792439693872
  C   -0.88589001249617     -3.84633557921163     -1.21112263159007
  C   -1.82161621331332     -3.13159772452217     -2.04294830283870
  C   -1.36848657297284     -2.36656490528765     -3.14788853488726
  C   0.02066208665896     -2.39490917214550     -3.46607898786490
  C   0.95004932714606     -3.11238728423662     -2.65815505749870
  C   0.51054078376730     -3.82480470533949     -1.49400270027368
  C   1.39340819287653     -3.88981828457698     -0.38503374569973
  C   2.19903841330096     -2.38916583129763     -2.66026015702099
  C   3.07210191826230      0.73610191338941      2.44185810019608
  C   3.50013491973060      1.46281958988572      1.24454072822238
  C   2.93678402164524      2.74667000918855      0.95812805394445
  C   1.89190566479134      3.28882323066909      1.78597036607471
  C   1.52035017558691      2.64016504367932      2.93841028395968
  C   2.17529205382116      1.40625460639077      3.32448678448741
  C   1.24183523552740      0.69556220954507      4.14546709177346
  C   1.24133885449691     -0.69170807223105      4.14153254533663
  C   -1.21957888381786      0.73129504003892      4.15387490248854
  C   -0.01876248134131      1.42373310848148      4.15030329106816
  C   0.12688615666242      2.59136726469646      3.33226772640685
  C   -0.90505246852890      3.03660481295672      2.45591564862136
  C   -0.49219400899190      3.77335405095327      1.25719967334803
  C   0.89797615706511      3.92359193547617      0.96442476350790
  Dy  -0.45696453532401      0.47116020377319     -2.02644215247952
