# Supplementary material for: Thirty Years of Hide-and-Seek: Capturing Abundant but Elusive MIII@C3v(8)-C82 Isomer, and the Study of Magnetic Anisotropy Induced in Dy3+ Ion by the Fullerene π-Ligand
Source: J Am Chem Soc. 2024 Sep 2;146(36):25328–42. doi: 10.1021/jacs.4c10050 (PMC11403620; doi:10.1021/jacs.4c10050)
Supplement: Supplementary file 2 — ja4c10050_si_002.zip [file ja4c10050_si_002.zip › coords/MC82_isomers/DyC82/DyC82_9-C2v.xyz]

83
Coordinates from ORCA-job DyC82_C2v-9
  C   -0.94273133987249      3.89320944951813     -1.21647168746881
  C   -1.66817981571908      3.77071698517880     -0.00000443578150
  C   -2.82484561761449      2.91909225144356     -0.00000306515835
  C   -0.94273144921457      3.89320923178265      1.21646204606108
  C   0.47995824275659      4.05483116546307      1.21262528209101
  C   1.23180062416395      4.05158367741700     -0.00000339012019
  C   0.47995880991294      4.05483086818642     -1.21263259864987
  C   -1.31223964356312      3.11089936525192      2.38294709886155
  C   -2.41655690362233      2.22662224472031      2.34907873214709
  C   -3.21813991120987      2.17830940570749      1.15808790222181
  C   -2.32022414823672      1.02488800792361      3.10175736994752
  C   2.22949105121366      2.80647894937203      2.39995864804114
  C   0.97974546544364      3.39360715734421      2.39376765233203
  C   -0.10727432025814      2.75351179128644      3.08313482181284
  C   0.06066639765901      1.47311230677496      3.68945297230952
  C   -1.10371069709140      0.65422328738107      3.75963133534663
  C   3.05016006454908      2.84451857642959     -1.20563216932068
  C   2.55955336989901      3.42838539896916     -0.00000086247241
  C   3.05015757078438      2.84452015233406      1.20563236901688
  C   -2.98970160890553     -0.18192838300030      2.66312736504709
  C   -3.83288768703201     -0.23440765549677      1.50216378043267
  C   -3.92540960822436      0.98969665224255      0.73452221667196
  C   -3.84062383915320     -1.48221909055655      0.74132442280702
  C   -2.17587847494831     -1.29701003465297      3.10680343914931
  C   -0.92192641058371     -3.23970700633257      2.38175766892124
  C   -2.12680999874598     -2.49912594357599      2.35374892273444
  C   -2.93924157774448     -2.54408268287175      1.15961957012178
  C   2.44669994619044      1.56016389380669      3.08849191512216
  C   1.37174648445133      0.82166186195951      3.66251603910453
  C   1.46301178395264     -0.64243916846445      3.66323117385055
  C   0.24241011293140     -1.44922675695971      3.69081401302152
  C   -1.01386070667854     -0.77866318750264      3.76273927529590
  C   0.23224440929122     -2.74046555686992      3.08433871748117
  C   -3.84063692929646     -1.48222436791586     -0.74134314207710
  C   -3.83288338343933     -0.23440155457326     -1.50217011297629
  C   -3.92539144065397      0.98969160996610     -0.73451709849860
  C   -2.98968684233592     -0.18194015700136     -2.66312656334311
  C   -2.93926044060890     -2.54410310513434     -1.15963027791738
  C   -0.92192238672522     -3.23971566151318     -2.38175524161460
  C   -2.12681173357440     -2.49914122518882     -2.35375474399019
  C   -2.17586401857272     -1.29701616438205     -3.10679486244618
  C   -0.45776969604709     -3.97028561407856      1.21651691220462
  C   -1.18852743862416     -3.93231910362417     -0.00000074796501
  C   -2.43661870709873     -3.21565284328211     -0.00000307615816
  C   -0.45776255854396     -3.97028390563339     -1.21651086686610
  C   -2.32023046231110      1.02488293638056     -3.10177676924343
  C   -2.41653969487251      2.22660423269088     -2.34907453230725
  C   -3.21813729390372      2.17830938903167     -1.15809309178985
  C   -1.31223725790941      3.11089706007730     -2.38295761670932
  C   -1.10370709639807      0.65421492851697     -3.75963990506556
  C   0.06067020876284      1.47310481019098     -3.68945559151842
  C   -0.10726976692244      2.75350470113296     -3.08313805862479
  C   2.22949420936638      2.80647481320275     -2.39995857113396
  C   0.97974914097396      3.39360431635773     -2.39377266762747
  C   2.62050858253245     -1.24426998370437     -3.08866199840328
  C   1.46301909635021     -0.64244549913776     -3.66322597560733
  C   1.37175150535426      0.82165495326881     -3.66251407039249
  C   2.44670355123110      1.56015893249084     -3.08848888539648
  C   -1.01385126736567     -0.77867199541678     -3.76273765426744
  C   0.23225053589506     -2.74047494478065     -3.08433775452502
  C   0.24241871764609     -1.44923287370063     -3.69080645161479
  C   4.03613415434608     -1.17528742236858     -1.20349720284820
  C   3.60914081859070     -0.46516275263268     -2.39473720762518
  C   3.52323129880922      0.90785650358805     -2.39424922149590
  C   4.03613150159064     -1.17528575683901      1.20350663711716
  C   4.31124669007686     -0.46946200412911      0.00000471223780
  C   1.38884854509140     -3.24400068201667     -2.39562639568696
  C   3.37665677429247     -2.44504734765640      1.20608403024215
  C   2.96137302599291     -3.08337350918552      0.00000539747531
  C   3.37665938552283     -2.44504956982617     -1.20607361427004
  C   2.55773046880362     -2.50753019065751     -2.40075318258511
  C   2.55772398471225     -2.50752597682087      2.40076080614378
  C   1.38884249947032     -3.24399750158241      2.39563348042121
  C   0.97473927580676     -3.95999929679047      1.21368055798487
  C   1.71930731102167     -3.86400044102491      0.00000531476704
  C   0.97474431274958     -3.95999445406628     -1.21367076605764
  C   3.52322794137381      0.90786014039499      2.39425447608418
  C   3.60913607925625     -0.46515918651731      2.39474509669531
  C   2.62050160832513     -1.24426574992813      3.08866884881470
  C   3.85972408104555      1.66499364451681     -1.20306135120231
  C   4.22042864982937      0.99814554633924      0.00000285536122
  C   3.85972146213634      1.66499511785887      1.20306576771595
  Dy  -1.91503057653329     -0.32361500910576     -0.00000716439295
