# Supplementary material for: Thirty Years of Hide-and-Seek: Capturing Abundant but Elusive MIII@C3v(8)-C82 Isomer, and the Study of Magnetic Anisotropy Induced in Dy3+ Ion by the Fullerene π-Ligand
Source: J Am Chem Soc. 2024 Sep 2;146(36):25328–42. doi: 10.1021/jacs.4c10050 (PMC11403620; doi:10.1021/jacs.4c10050)
Supplement: Supplementary file 2 — ja4c10050_si_002.zip [file ja4c10050_si_002.zip › coords/MC82_isomers/LaC82/LaC82_1-C2.xyz]

C        3.251313860     -1.005100130      2.213852300
C        4.174621160     -0.820986510      1.116779140
C        4.487834840      0.505656330      0.627336650
C        2.738476900      0.168205660      2.910749800
C        3.147061360      1.464089140      2.445781690
C        3.956683820      1.617055230      1.270510480
C        0.782750910     -1.156685560      3.695534160
C        1.462831420      0.082744940      3.633024060
C        0.636218970      1.239871990      3.751926980
C        1.010732530      2.467819720      3.110219420
C        2.224138300      2.570057120      2.458461240
C       -0.800754370      1.162015140      3.699207110
C       -1.482945870     -0.075053750      3.635976450
C       -0.655915530     -1.235132130      3.751360210
C        4.046669170      1.536367160     -1.582025100
C        3.428669660      2.649236710     -0.905880380
C        4.601605370      0.461856910     -0.822613090
C        3.438654760      2.739170750      0.491446330
C        2.320605840      3.279337490      1.191672800
C        2.213486030      3.007048170     -1.603953140
C        1.074951470      3.517046420     -0.932573070
C        1.132099770      3.695172440      0.517140260
C       -1.334421750      3.744357130      0.576052920
C       -0.113054580      3.695754630      1.275180990
C       -0.158572250      3.095344950      2.570214040
C        3.687669280     -1.226583250     -2.416494710
C        3.022173480     -0.131386660     -3.108639440
C        4.457799420     -0.910363110     -1.227320400
C        3.199877910      1.212096280     -2.707763910
C        2.078050260      2.104948040     -2.725751520
C        1.720768840     -0.572977030     -3.528300580
C        0.606473070      0.319702830     -3.608002240
C        0.794636410      1.698097460     -3.184575680
C       -1.380945420      3.679936760     -0.868198440
C       -0.213774660      3.379528450     -1.607062150
C       -0.345742160      2.476724530     -2.751850990
C       -1.626121580      1.979603590     -3.097089370
C        3.378925040     -2.856199160     -0.068862790
C        2.654567390     -3.212362010     -1.290628180
C        4.243462240     -1.715028860     -0.020923110
C        2.788089470     -2.369236360     -2.460278120
C        1.561063450     -1.953456590     -3.124394310
C        1.337209960     -3.648115290     -0.897011500
C        0.127761830     -3.348102450     -1.632616510
C        0.249919580     -2.446223070     -2.770493010
C       -1.808748710      0.615387040     -3.542545660
C       -0.712805230     -0.268967000     -3.626752040
C       -0.890468600     -1.666509960     -3.200341680
C       -2.160518800     -2.065995650     -2.721795310
C        1.273818450     -2.304026580      2.978577330
C        2.453711630     -2.238039540      2.213139370
C        2.501113170     -3.098163800      1.051316800
C        1.286812480     -3.685167480      0.541627640
C        0.062720620     -3.653598620      1.259497880
C        0.122188420     -3.079464810      2.554454270
C       -2.258774720     -2.558141070      2.464917090
C       -1.037723930     -2.458106460      3.112174810
C       -2.285725600     -2.967683410     -1.604414510
C       -1.141973800     -3.491513410     -0.945825270
C       -1.188853610     -3.664715070      0.512858760
C       -2.360626400     -3.250158300      1.202755580
C       -4.091175790     -1.462516150     -1.541126860
C       -3.478875480     -2.597698910     -0.881299310
C       -3.487449570     -2.688223110      0.505467900
C       -4.645209580     -0.422074440     -0.780866340
C       -3.728154320      1.241839240     -2.351752070
C       -3.107004890      0.170706680     -3.095190360
C       -3.280560660     -1.154750400     -2.695448120
C       -4.457616600      0.950070150     -1.187309870
C       -3.388088870      2.840267770     -0.028953560
C       -2.668637480      3.169029280     -1.242474860
C       -2.804871960      2.357785240     -2.367087600
C       -4.234152500      1.738122480      0.010986420
C       -1.290764080      2.314896930      2.982304630
C       -2.482006980      2.259209570      2.219893140
C       -2.533484020      3.130328330      1.087069810
C       -4.009964980     -1.589713190      1.295355670
C       -3.173162670     -1.439105840      2.455575790
C       -2.760915390     -0.156105680      2.919522540
C       -4.541426560     -0.470255890      0.667196450
C       -4.205362410      0.843704030      1.154125900
C       -3.280915890      1.029888110      2.223370200
La       1.799316450     -0.910010320     -0.649838860
