# Supplementary material for: Thirty Years of Hide-and-Seek: Capturing Abundant but Elusive MIII@C3v(8)-C82 Isomer, and the Study of Magnetic Anisotropy Induced in Dy3+ Ion by the Fullerene π-Ligand
Source: J Am Chem Soc. 2024 Sep 2;146(36):25328–42. doi: 10.1021/jacs.4c10050 (PMC11403620; doi:10.1021/jacs.4c10050)
Supplement: Supplementary file 2 — ja4c10050_si_002.zip [file ja4c10050_si_002.zip › coords/MC82_isomers/LaC82/LaC82_2-Cs.xyz]

C        2.669298150      3.251074770      0.717194500
C        1.547754570      3.715882850      1.469561460
C        0.523237950      4.361561880      0.722563650
C       -0.863239730      4.334550450      1.162930530
C       -1.199406510      3.602814240      2.300969890
C        3.425006370      2.088748190      1.147574680
C        3.112887640      1.458610300      2.329177700
C        2.006299750      1.923411250      3.139049170
C        1.190860290      3.005988010      2.705519980
C       -0.182916230      2.940018210      3.077905610
C        3.814495230      1.308129480      0.004385170
C        3.736629690     -0.125500960      0.006506710
C        3.436419530     -0.796579840     -1.251580930
C       -2.871926680      3.491651640      0.003124810
C       -3.175903140      2.688692340      1.156926170
C       -1.718590860      4.310019260      0.002126970
C       -2.378444450      2.759714430      2.296298620
C       -2.083138690      1.574663270      3.053116810
C       -3.651933410      1.391377210      0.719188610
C       -3.382918260      0.210757620      1.453175790
C       -2.570255990      0.299781540      2.676141980
C        0.340101740     -1.860999250      3.739744550
C       -0.547619640     -0.736836100      3.790925250
C       -1.854554350     -0.870146140      3.156068930
C       -2.209127470     -2.130571300      2.584818360
C       -0.752666080      1.719799720      3.592622980
C        1.451248230      0.767438680      3.776947180
C        0.041221350      0.592650120      3.911285200
C       -1.200138570      3.602401280     -2.296497290
C       -2.379972980      2.760267150     -2.290245250
C       -0.864116700      4.335259120     -1.156938260
C       -3.175152460      2.687685180     -1.153652070
C       -3.656373510      1.390292050     -0.717192060
C       -2.087617160      1.573176930     -3.051776360
C       -2.579586150      0.301171710     -2.676571840
C       -3.391394850      0.210409920     -1.452725580
C       -3.023641630     -2.228084810      1.400648770
C       -3.462629030     -1.033188100      0.722039700
C       -3.471560140     -1.035515360     -0.722598270
C       -3.042612110     -2.234039320     -1.407712230
C        1.999775120      1.912952970     -3.128449860
C        1.186826680      2.998421440     -2.696191700
C       -0.186991520      2.936589760     -3.070808180
C       -0.758799120      1.716373480     -3.590375240
C        0.032576130      0.588679820     -3.912374760
C        1.446102430      0.759162950     -3.773408790
C        1.727557980     -1.641807560     -3.411575330
C        2.257927400     -0.373332180     -3.412799460
C       -2.223778560     -2.132266200     -2.587259880
C       -1.861736300     -0.868952350     -3.157412350
C       -0.559415070     -0.735877360     -3.793654440
C        0.329868110     -1.868426290     -3.736355650
C        1.545064060      3.710102670     -1.462086570
C        0.521870640      4.358493300     -0.715390260
C        3.107003560      1.451377090     -2.318936400
C        3.423088200      2.084830660     -1.137361830
C        2.667728230      3.247282950     -0.708451210
C        3.198665840      0.017257330     -2.400794930
C       -1.607687650     -4.116956980     -1.463792040
C       -1.341761120     -3.280186530     -2.608743810
C       -0.038230750     -3.099912460     -3.138491650
C       -0.465946760     -4.680664270     -0.718298360
C       -1.581769780     -4.090969540      1.453412310
C       -2.676436590     -3.444302890      0.709175230
C       -2.691841510     -3.461029530     -0.719149890
C       -0.463138640     -4.643944090      0.713140770
C        1.092041090     -3.563506410      2.341635780
C       -0.025523700     -3.100542610      3.137140300
C       -1.328102170     -3.274087660      2.608993370
C        0.889806070     -4.269681030      1.156610520
C        2.269711000     -0.366715990      3.422600790
C        2.145614790     -2.575709870      2.418012610
C        1.736542700     -1.634026650      3.424567120
C        1.089266640     -3.561153280     -2.325067270
C        2.142076240     -2.583414180     -2.410400570
C        2.880453720     -2.153552080     -1.250926200
C        0.883370140     -4.280645490     -1.150654250
C        1.696011450     -3.956355300      0.006138450
C        2.632358340     -2.844420690      0.002716750
C        2.881318100     -2.149806940      1.267516980
C        3.441867520     -0.794646220      1.264858340
C        3.208291690      0.022469090      2.415731110
La      -0.592715460     -2.157243130     -0.150177950
