# Supplementary material for: Thirty Years of Hide-and-Seek: Capturing Abundant but Elusive MIII@C3v(8)-C82 Isomer, and the Study of Magnetic Anisotropy Induced in Dy3+ Ion by the Fullerene π-Ligand
Source: J Am Chem Soc. 2024 Sep 2;146(36):25328–42. doi: 10.1021/jacs.4c10050 (PMC11403620; doi:10.1021/jacs.4c10050)
Supplement: Supplementary file 2 — ja4c10050_si_002.zip [file ja4c10050_si_002.zip › coords/MC82_isomers/LaC82/LaC82_3-C2.xyz]

C        3.893883650      0.440998160     -2.304427140
C        3.252225240      1.733201010     -2.392535960
C        4.499078760      0.042610920     -1.100867980
C        3.300612300      2.613667860     -1.318719010
C        2.172419070      3.454929020     -1.023921200
C        2.014475820      1.586531090     -3.128644340
C        0.867560560      2.363568850     -2.826015120
C        0.956610660      3.360350880     -1.747665850
C       -1.513694310      3.347303460     -1.584803100
C       -0.264588710      3.781004810     -1.063820270
C       -0.240826900      4.110155140      0.315339080
C        3.593093870     -2.228661980     -1.370979820
C        2.950149290     -1.809974010     -2.595233490
C        4.315028930     -1.304927080     -0.613688790
C        3.070555290     -0.492294400     -3.033106780
C        1.903313210      0.202392990     -3.518179390
C        1.685410020     -2.486689840     -2.689191290
C        0.529216800     -1.843599240     -3.187643840
C        0.640940720     -0.436811320     -3.608263190
C       -1.607237980      2.455108040     -2.702334360
C       -0.416457200      1.811404560     -3.213364640
C       -0.524858540      0.421392880     -3.614767310
C       -1.812525300     -0.221060820     -3.526408620
C        1.383377110     -3.774807740      1.197276580
C        2.595938310     -3.218278230      0.696562980
C        2.727490760     -3.184588900     -0.720951860
C        1.589489260     -3.401986640     -1.574655410
C        0.340092750     -3.820382810     -1.064438170
C        0.303095890     -4.122042340      0.329926250
C       -2.097584190     -3.668545290      0.408210230
C       -0.927540710     -3.948660530      1.070727620
C       -1.914401710     -1.595729480     -3.102916210
C       -0.766202370     -2.384215160     -2.793955740
C       -0.873337350     -3.390253800     -1.746825280
C       -2.114383160     -3.493904690     -1.033075160
C        3.285520510     -2.189261480      1.485888680
C        4.122597640     -1.254494280      0.822212410
C        0.798581270     -3.307778810      2.443091520
C        1.422956970     -2.294930780      3.149314150
C        2.665812280     -1.731457150      2.685682070
C       -1.400024250      0.035133330      3.706678880
C        0.627626900     -1.262141200      3.754560300
C       -0.789535300     -1.242477960      3.614048820
C       -1.461579600     -2.296201000      2.852178410
C       -2.718794780     -2.004760520      2.163228540
C       -0.638236920     -3.345961670      2.341065670
C       -3.065059280     -2.776631940      1.005440400
C        2.659289720     -0.344705610      3.046152530
C        3.333994960      0.635278520      2.267625270
C        4.167820930      0.131649810      1.223501370
C        4.446225450      0.921370800      0.045952740
C        3.893641760      2.190890280     -0.061374710
C        1.481196160      2.269042890      2.840059920
C        2.750424660      1.974560800      2.161031350
C        3.099395300      2.744427550      1.011868390
C        0.663956560      3.317537200      2.325161830
C        0.967166490      3.934246360      1.063052680
C        2.148187760      3.636502350      0.409562870
C        1.410996930     -0.053401710      3.706056220
C       -0.618355580      1.244617660      3.745568740
C        0.806741560      1.220787170      3.605728140
C       -2.644596470      1.719948110      2.675117520
C       -1.405999640      2.278015830      3.142027920
C       -0.774135740      3.290705340      2.428535020
C       -4.097555600      1.237965970      0.788247790
C       -3.248650770      2.175707310      1.474462770
C       -3.844012040     -2.237241260     -0.072958550
C       -4.396503140     -0.943440510      0.017697200
C       -4.124860550     -0.157475760      1.194568430
C       -3.298381570     -0.658239650      2.260033830
C       -2.643761110      0.316649480      3.050046520
C       -3.858909750     -0.478807620     -2.376796640
C       -3.172022830     -1.749500540     -2.402246530
C       -3.229060140     -2.661242080     -1.325750370
C       -4.506147340     -0.059289200     -1.133031810
C       -3.577782810      2.253084200     -1.427096230
C       -2.901959500      1.820668010     -2.656667300
C       -3.017837960      0.463443090     -3.105427680
C       -4.344703310      1.296673940     -0.648543580
C       -1.350166520      3.760611680      1.191126010
C       -2.549722660      3.208238150      0.690324040
C       -2.680804370      3.152377540     -0.748647910
La      -1.981656480      0.352426310     -0.753353810
