# Supplementary material for: Thirty Years of Hide-and-Seek: Capturing Abundant but Elusive MIII@C3v(8)-C82 Isomer, and the Study of Magnetic Anisotropy Induced in Dy3+ Ion by the Fullerene π-Ligand
Source: J Am Chem Soc. 2024 Sep 2;146(36):25328–42. doi: 10.1021/jacs.4c10050 (PMC11403620; doi:10.1021/jacs.4c10050)
Supplement: Supplementary file 2 — ja4c10050_si_002.zip [file ja4c10050_si_002.zip › coords/MC82_isomers/LaC82/LaC82_4-Cs.xyz]

C        1.645361380      4.325546460      0.003647750
C        2.191170410      3.636104930      1.160596540
C        0.200942890      4.681333440      0.003867920
C        1.430630860      3.435855370      2.341209920
C        1.628011960      2.280332070      3.142204550
C        3.046044720      2.540326470      0.718962920
C        3.204185120      1.325299020      1.477046580
C        2.511364400      1.201946510      2.739870080
C        2.810350080     -1.245811370      2.623537480
C        2.235022090     -0.127141320      3.268464320
C        1.025279540     -0.376041840      3.985956620
C       -0.005074590      3.776013050     -2.328542040
C        1.430474190      3.438194220     -2.334787560
C       -0.592955340      4.318299940     -1.156266270
C        2.191092930      3.637253430     -1.154029900
C        3.045994670      2.541038800     -0.713546250
C        1.627811500      2.283476500     -3.136961140
C        2.511177190      1.204682060     -2.735751320
C        3.204115650      1.326778970     -1.472873330
C        3.573026930     -1.103603990      1.409379260
C        3.639364530      0.143856000      0.738816390
C        3.639302510      0.144590530     -0.735852320
C        3.572969040     -1.102199060     -1.407668420
C        0.041667290      0.683815540     -4.122599470
C       -0.681780200      2.779182470     -3.105596540
C        0.344272390      1.964359720     -3.719302780
C        1.025022970     -0.372049010     -3.983324260
C        2.810200450     -1.243194160     -2.621919030
C        2.234830100     -0.123873060     -3.265688230
C       -1.267831750      0.143064130     -3.933991720
C       -2.240435880      0.831855000     -3.135851330
C       -1.932036180      2.189946280     -2.705070230
C       -2.523728000      2.713524980     -1.466583760
C       -1.859988100      3.749036580     -0.721535000
C       -3.386592740      1.874129440     -0.723486940
C       -1.094723160     -1.287049700     -3.858701920
C       -1.965980430     -2.057062210     -3.114644200
C       -3.033173710     -1.420243230     -2.383798310
C       -3.156834690      0.002722050     -2.347129690
C       -3.723091480      0.556801160     -1.163944070
C        2.155449980     -2.533930640     -2.598598220
C        0.833511470     -2.697059390     -3.096737840
C        0.320506190     -1.607010950     -3.865210550
C       -3.386541000      1.873395480      0.728653570
C       -2.523642750      2.712054230      1.472546630
C       -1.859935980      3.748303010      0.728493320
C       -0.592874180      4.317127780      1.163692560
C       -0.004918000      3.773665620      2.335382260
C       -2.240225260      0.828695770      3.139892240
C       -1.931854960      2.187226770      2.710453860
C       -0.681579460      2.776062450      3.111491200
C       -1.267578120      0.139110810      3.937275970
C        0.041937750      0.679679350      4.126352160
C        0.344511710      1.960630150      3.724319910
C       -3.723015160      0.555627770      1.167805880
C       -3.033013260     -1.422643780      2.385619020
C       -3.156661960      0.000353260      2.350381850
C       -3.272551130     -2.229552300     -1.223635500
C       -3.705201670     -1.650857120      0.000816930
C       -3.965406780     -0.249025860      0.001532500
C       -3.272471740     -2.230788820      1.224655110
C       -1.494732450     -3.208902240      2.379820330
C       -1.965769880     -2.060191920      3.115744490
C       -1.094479560     -1.290933200      3.860548730
C        0.363298680     -4.208174050      1.173925900
C       -0.103506210     -3.547421590      2.345577070
C       -2.325605450     -3.329752200     -1.225047660
C       -0.472143870     -4.324500280     -0.000634640
C       -1.814265680     -3.850856670     -0.000352510
C       -2.325534340     -3.330989280      1.224898180
C        2.603019810     -3.230037150     -1.419970070
C        1.725058800     -4.066104850     -0.723322790
C        0.363207340     -4.206985510     -1.175133280
C       -0.103654310     -3.545062100     -2.346093930
C       -1.494884780     -3.206501530     -2.379901210
C        2.603108740     -3.231441750      1.419591710
C        3.488008660     -2.350872380      0.695319350
C        3.487973950     -2.350164610     -0.694848260
C        1.725126250     -4.066850660      0.722164740
C        0.320742010     -1.610884100      3.866622450
C        0.833689430     -2.700160890      3.097016740
C        2.155566170     -2.536501110      2.598937150
La       0.342279150      2.162059890      0.002543910
