# Supplementary material for: Thirty Years of Hide-and-Seek: Capturing Abundant but Elusive MIII@C3v(8)-C82 Isomer, and the Study of Magnetic Anisotropy Induced in Dy3+ Ion by the Fullerene π-Ligand
Source: J Am Chem Soc. 2024 Sep 2;146(36):25328–42. doi: 10.1021/jacs.4c10050 (PMC11403620; doi:10.1021/jacs.4c10050)
Supplement: Supplementary file 2 — ja4c10050_si_002.zip [file ja4c10050_si_002.zip › coords/MC82_isomers/LaC82/LaC82_5-C2.xyz]

C       -3.798615440     -0.271380310     -2.282154680
C       -2.953057500      0.622192200     -3.060324510
C       -4.385313690      0.211639450     -1.037437290
C       -2.752266960      1.976257390     -2.681359040
C       -1.478304040      2.589326390     -2.883665230
C       -1.811043200     -0.121928550     -3.554484150
C       -0.504751030      0.457851670     -3.719059010
C       -0.336837410      1.864900100     -3.388683860
C        2.092928890      1.485840530     -3.144358120
C        0.986741370      2.357339830     -3.020076090
C        1.120008240      3.397157320     -2.050609960
C       -2.118774510     -3.433435540     -1.116499400
C       -3.157753460     -2.465188890     -1.152497630
C       -3.152695390     -1.568439580     -2.290430070
C       -1.976851770     -1.483955690     -3.139445700
C       -0.869896510     -2.368353440     -3.008017990
C       -1.020649800     -3.421122070     -2.070740060
C        1.393024030     -3.556728070     -1.793534700
C        0.130874720     -3.950694190     -1.401757030
C        1.929428810      0.110671850     -3.557785320
C        0.638841380     -0.456193580     -3.717565730
C        0.457938250     -1.875083970     -3.372116010
C        1.573062600     -2.591233990     -2.857534030
C       -3.724436220     -1.972581360      0.116470030
C       -4.285373550     -0.627457360      0.141606110
C       -1.585268680     -3.908754320      0.133578550
C       -2.092159840     -3.416686350      1.331046040
C       -3.174009410     -2.461409780      1.331375920
C        1.017637870     -2.417918190      3.071132450
C       -1.207072360     -3.134079980      2.417426000
C        0.211706590     -3.266366480      2.265280910
C        0.761255110     -3.757765060      1.000767580
C        2.114984940     -3.353562940      0.582098810
C       -0.170171020     -4.140878650     -0.008561910
C        2.424611730     -3.364885710     -0.808272640
C       -2.984407950     -1.619410780      2.495581180
C       -3.348390820     -0.240992590      2.453846450
C       -4.020694460      0.233470060      1.286162030
C       -2.556579350      0.693950840      3.175871750
C       -1.784795550     -2.036332240      3.160619170
C        0.444626610     -1.346081940      3.849781230
C       -0.955281060     -1.090023460      3.836067380
C       -1.388637120      0.273597660      3.885071260
C       -2.304462250      2.023499410      2.651050330
C       -2.852157500      2.459455980      1.424234480
C       -3.836306360      1.585083000      0.809973970
C       -4.095269130      1.582393580     -0.614057710
C       -3.323933300      2.465599040     -1.427894980
C       -0.715256390      3.765880750      1.006327250
C       -2.055916200      3.357981800      0.576734200
C       -2.358802110      3.355159050     -0.829774940
C        0.230537410      4.137515160     -0.001754050
C       -0.053676350      3.925018710     -1.389812790
C       -1.308110700      3.542060680     -1.805193750
C       -0.989646600      2.420192780      3.072400330
C        1.234315070      3.125466970      2.430852120
C       -0.176503390      3.273180320      2.273732440
C        1.401042850     -0.275541990      3.892568980
C        0.975901990      1.086679000      3.840543200
C       -0.430724400      1.348311000      3.842339370
C        1.799990920      2.030581200      3.168830630
C        3.221028460      2.448192170      1.357301080
C        2.138517350      3.404423660      1.343382000
C        1.644214920      3.898821160      0.151858640
C        4.309512860      0.620381540      0.187944620
C        3.777901340      1.944746090      0.142321410
C        2.576413580     -0.701464340      3.185997880
C        4.065904150     -0.240423630      1.320032950
C        3.384249030      0.230955250      2.473072880
C        3.015281610      1.608489710      2.496857440
C        3.384884840     -2.449936620     -1.385632710
C        4.099377250     -1.585308380     -0.568524660
C        3.880456280     -1.599354940      0.847055540
C        2.902142060     -2.455302080      1.437268450
C        2.331318520     -2.020428790      2.666676740
C        3.816046360      0.247710210     -2.190913220
C        3.035091040     -0.638891580     -3.019998490
C        2.844731380     -1.965601590     -2.641504810
C        4.340858670     -0.211008740     -0.983999290
C        2.189157360      3.412765420     -1.102278260
C        3.227920550      2.433664950     -1.127497200
C        3.224042670      1.562600000     -2.255988260
La      -1.920800300      0.229483560     -0.656263260
