# Supplementary material for: Thirty Years of Hide-and-Seek: Capturing Abundant but Elusive MIII@C3v(8)-C82 Isomer, and the Study of Magnetic Anisotropy Induced in Dy3+ Ion by the Fullerene π-Ligand
Source: J Am Chem Soc. 2024 Sep 2;146(36):25328–42. doi: 10.1021/jacs.4c10050 (PMC11403620; doi:10.1021/jacs.4c10050)
Supplement: Supplementary file 2 — ja4c10050_si_002.zip [file ja4c10050_si_002.zip › coords/MC82_isomers/LaC82/LaC82_6-Cs.xyz]

C        3.209738550      0.520778180      2.685807810
C        3.899367010      0.643704940      1.449268470
C        3.706085370      1.867937530      0.707827650
C        4.155092970     -0.544526670      0.712717960
C        3.646513390     -1.812496440      1.163347010
C        2.839590140     -1.922012270      2.333703630
C        2.717545770     -0.746963160      3.141600420
C        4.151726430     -0.546294380     -0.740692010
C        3.890365200      0.641538140     -1.475846080
C        3.689894600      1.856165320     -0.726090750
C        3.208470830      0.520913410     -2.716072930
C        2.317908300     -3.509830780     -0.013360500
C        3.367660230     -2.601089090     -0.013092060
C        3.647855460     -1.813711850     -1.189878130
C        2.839962740     -1.922875760     -2.362201800
C        2.716728950     -0.749348210     -3.167900680
C        0.594724460     -2.640413610      3.147174070
C        1.734910020     -2.892408130      2.335722030
C        1.498324750     -3.668401770      1.160850010
C        2.286992970      1.552428680     -3.160642590
C        2.059235040      2.718930260     -2.390658590
C        2.829697020      2.910775860     -1.178837020
C        0.744919500      3.267071150     -2.402130450
C        0.484373900     -1.416837360     -3.946315000
C        1.516431940     -0.492299530     -3.925370330
C        1.206091870      0.908483780     -3.873164110
C       -0.142924480      1.361501670     -3.755797690
C       -0.335065070      2.602319940     -3.074930430
C        1.498586560     -3.667673940     -1.188993060
C        1.736800510     -2.893059790     -2.364735200
C        0.597175200     -2.640857450     -3.177188370
C        0.205036380      3.953911600     -1.237096590
C        0.957050900      4.155232190     -0.024539850
C        2.327595150      3.639382680     -0.016085970
C        0.207846330      4.001953300      1.212250180
C       -1.226103360      3.718650030     -1.244543260
C       -3.113606090      2.798487070     -0.021308750
C       -1.957396390      3.606712580     -0.026694780
C       -1.212469210      3.713816990      1.191964180
C       -2.636962270      1.963866800     -2.333067790
C       -1.548232020      2.890215220     -2.368226940
C       -3.496019960      2.041325300     -1.195737630
C       -2.495900000      0.697220060     -3.055228240
C       -0.884432550     -0.977389270     -3.936418650
C       -1.238782960      0.392073560     -3.756644230
C       -3.305795310     -0.394016180     -2.614513980
C        0.758642460      3.301773500      2.375394070
C        2.089619580      2.757112580      2.379967940
C        2.875654450      2.955615810      1.170036860
C        2.284562260      1.557095740      3.118115280
C       -0.325850950      2.592447560      3.017973630
C       -0.143127670      1.356059380      3.715282520
C        1.204161240      0.907345120      3.838296310
C        0.481343860     -1.415726080      3.915487140
C        1.516973410     -0.490261830      3.897135760
C       -3.495261100      2.039292260      1.155757030
C       -2.633723380      1.954489910      2.286901110
C       -1.531222720      2.868662580      2.305217360
C       -2.497249050      0.695216430      3.017039460
C       -1.241293010      0.391180970      3.720439830
C       -0.885882800     -0.978363640      3.904060400
C       -4.236454670      0.897585120      0.706480420
C       -4.140635630     -0.300115670      1.408934210
C       -3.309930400     -0.395864770      2.579788810
C       -4.049263640     -1.552442540     -0.713420900
C       -4.139918220     -0.299393800     -1.444618330
C       -4.235278560      0.898068750     -0.744153050
C       -4.050645350     -1.553769900      0.678628370
C       -1.633918600     -2.028808010     -3.300422570
C       -3.159125300     -2.426984340     -1.419928820
C       -2.813393270     -1.748359280     -2.657135720
C        0.169866880     -3.971211060     -0.740066190
C       -3.160994980     -2.428570130      1.385726760
C       -2.211416730     -3.248099510      0.716749760
C       -2.210965440     -3.247569050     -0.750219790
C       -0.976495060     -3.584831910     -1.473687380
C       -0.725755690     -3.007955780     -2.754987880
C       -2.815001780     -1.749935590      2.622866120
C       -1.636517720     -2.031054330      3.268230380
C       -0.727975080     -3.009633850      2.724844750
C       -0.977579560     -3.585831180      1.441796350
C        0.168942470     -3.971490920      0.709802220
La       0.862893530      1.651110590      0.249114480
