# Supplementary material for: Thirty Years of Hide-and-Seek: Capturing Abundant but Elusive MIII@C3v(8)-C82 Isomer, and the Study of Magnetic Anisotropy Induced in Dy3+ Ion by the Fullerene π-Ligand
Source: J Am Chem Soc. 2024 Sep 2;146(36):25328–42. doi: 10.1021/jacs.4c10050 (PMC11403620; doi:10.1021/jacs.4c10050)
Supplement: Supplementary file 2 — ja4c10050_si_002.zip [file ja4c10050_si_002.zip › coords/MC82_isomers/LaC82/LaC82_7-C3v.xyz]

C        3.947195920      1.427416560      1.230139990
C        3.522243870      0.691413790      2.413089080
C        4.331668140      0.719731370      0.088010860
C        3.522108940     -0.693375890      2.410923850
C        2.429325920     -1.397457260      3.024412650
C        1.129632160      3.324153740      2.309445490
C        3.137138880      2.602440680      1.121897370
C        2.312915510      2.641079440      2.308760040
C       -1.162454310      3.394764000      2.411466870
C       -0.006663520      2.801882260      3.026091970
C       -2.361181920      2.702400710      2.411951660
C       -0.005078730     -2.803372780      3.025482050
C       -0.001881040     -1.464876870      3.524687940
C        1.268706570     -0.731082760      3.524117680
C        1.267901460      0.728543480      3.524802530
C        2.429659200      1.395015620      3.025763920
C       -1.265741690     -0.734696530      3.525935860
C       -1.265808670      0.732101790      3.525711880
C       -0.002539610      1.461675850      3.525145960
C       -2.424902810      1.405273980      3.027162580
C        0.682652710      4.016291530      1.120454330
C        1.337343830      3.787674620     -0.131132770
C        2.609886680      3.051223470     -0.130234920
C        3.025341190      2.304936280     -1.316127650
C        3.876354080      1.170362060     -1.194898400
C        2.155805400      2.316603400     -2.456598760
C       -0.738612520      4.133846950      1.229496900
C       -1.544857920      4.115924140      0.085495240
C       -0.925198100      3.947347580     -1.195598260
C        0.483439570      3.779125210     -1.319141220
C        0.926522290      3.037864190     -2.464793140
C        2.036394920      1.208094470     -3.362813050
C        2.740585280     -0.012103380     -3.078233720
C        3.679409300     -0.005989380     -2.026124910
C        2.049400710     -1.229497170     -3.355032640
C        0.713742740      1.236207240     -3.973570590
C       -1.433489410     -0.003834100     -3.972698380
C        0.001410730     -0.009597490     -4.270972760
C        0.704509410     -1.226756380     -3.909333620
C       -1.840563400      3.181564210     -2.030019360
C       -1.384655550      2.391326710     -3.109617970
C        0.027892340      2.394869150     -3.395327670
C       -2.093898270      1.169514910     -3.394439200
C        2.181850490     -2.354425050     -2.472631780
C        3.033951990     -2.321969270     -1.323252260
C        3.880088970     -1.180127590     -1.196077480
C        4.331685160     -0.726020050      0.087249730
C        3.949945970     -1.431157840      1.231174160
C        1.339881980     -3.794592790     -0.129100190
C        2.613597050     -3.058976060     -0.129656590
C        3.136767310     -2.605120510      1.121335870
C        0.686115680     -4.020395350      1.122406640
C        1.131633490     -3.327474180      2.309625670
C        2.314708780     -2.644239680      2.309112970
C        0.943855830     -3.069402410     -2.472088870
C       -0.921162180     -3.952960990     -1.193967100
C        0.490644810     -3.790796090     -1.322135970
C       -2.069733840     -1.163278730     -3.361032860
C       -1.364598300     -2.382942710     -3.076440230
C        0.035106650     -2.392808960     -3.354156820
C       -1.838394410     -3.192636410     -2.023695360
C       -2.791572040     -3.394104440      0.091144320
C       -1.539342350     -4.116671830      0.089829100
C       -0.737047050     -4.137990350      1.233235380
C       -3.211625630     -2.706975380      1.233294380
C       -3.088924630     -0.712345240     -2.454282360
C       -3.512653970     -1.470888670     -1.313241740
C       -2.955169300     -2.774982620     -1.191888410
C       -2.960785960      2.771759090     -1.194702280
C       -3.952539840      0.732644300     -0.128801450
C       -3.519157070      1.467540720     -1.317375340
C       -3.099296310      0.712866490     -2.463023560
C       -3.824598650     -1.418144010      1.124957990
C       -3.950641150     -0.737631480     -0.127342000
C       -3.445374890     -0.684471750      2.311301980
C       -3.445651690      0.681816590      2.311468640
C       -3.822535650      1.414435780      1.122439680
C       -3.213972040      2.704267230      1.230578540
C       -2.796262450      3.393218250      0.086043940
C       -1.161475600     -3.398244400      2.412988930
C       -2.360986810     -2.706283560      2.415697530
C       -2.423965100     -1.408063050      3.027921680
La      -0.146055020      0.247134810     -1.812809500
