# Supplementary material for: Thirty Years of Hide-and-Seek: Capturing Abundant but Elusive MIII@C3v(8)-C82 Isomer, and the Study of Magnetic Anisotropy Induced in Dy3+ Ion by the Fullerene π-Ligand
Source: J Am Chem Soc. 2024 Sep 2;146(36):25328–42. doi: 10.1021/jacs.4c10050 (PMC11403620; doi:10.1021/jacs.4c10050)
Supplement: Supplementary file 2 — ja4c10050_si_002.zip [file ja4c10050_si_002.zip › coords/MC82_isomers/LaC82/LaC82_8-C3v.xyz]

La      -0.328876930      0.412041300     -1.863282440
C        3.613721080      0.000541270     -2.060037000
C        3.759149100      1.169670870     -1.220450370
C        3.971263290      0.723673260      0.125893280
C        3.971653490     -0.720176170      0.123793510
C        3.761025870     -1.167126870     -1.225064730
C        3.038757340     -2.364583560     -1.502882060
C        2.657719150     -3.161470010     -0.391323150
C        2.933971510     -2.741653380      0.947814850
C        3.499150380     -1.458025470      1.237705430
C        3.070054980     -0.731290570      2.438867330
C        2.174720890     -1.402219960      3.322800680
C        1.518714850     -2.635989240      2.930227900
C        1.888603940     -3.282149620      1.777098330
C        0.894767530     -3.917804680      0.952736010
C       -0.498082390     -3.763392370      1.246543370
C       -0.908283820     -3.025186580      2.447626480
C        0.123670940     -2.584956770      3.327464300
C       -0.021433420     -1.419347210      4.147854650
C       -1.222515040     -0.724682670      4.154695750
C       -2.309523970     -1.177299780      3.337426820
C       -2.179661770     -2.289329060      2.452950220
C       -3.026516940     -2.297906490      1.255644160
C       -3.858313760     -1.168361460      0.971307600
C       -3.801789250      0.008568390      1.797833060
C       -3.051318540      0.006967830      2.949533870
C       -2.308292080      1.188887710      3.339820140
C       -2.177511320      2.302258510      2.457497200
C       -3.025919970      2.313122640      1.260102500
C       -3.855996670      1.185517360      0.973259480
C       -4.087719840      0.737389200     -0.371393050
C       -3.586127940      1.470196600     -1.475425780
C       -2.907943910      2.690062560     -1.201431040
C       -2.624863040      3.098739270      0.143763500
C       -1.376570640      3.818066830      0.140447570
C       -0.885397250      3.855602910     -1.206728460
C       -1.821018220      3.138773270     -2.050430380
C       -1.407546750      2.417723710     -3.213837340
C        0.008011890      2.423734780     -3.527619580
C        0.933759190      3.095555320     -2.647147240
C        0.509944270      3.830714970     -1.484639800
C        1.398354190      3.901204010     -0.382790760
C        2.659761180      3.169543710     -0.384957840
C        3.032339500      2.362349470     -1.488482630
C        2.167717140      2.365234240     -2.636671580
C        2.019861930      1.215422290     -3.475635910
C        2.718874500     -0.006898420     -3.162123650
C        2.042052400     -1.226441140     -3.478333740
C        0.681907610     -1.209884990     -3.996685220
C       -0.014652460     -0.002373850     -4.338081180
C        0.692802420      1.239772670     -4.069664190
C       -2.130685190      1.198310570     -3.538632660
C       -1.452223720      0.008999360     -4.086171920
C       -2.085577890     -1.151256550     -3.473732600
C       -3.145822130     -0.700305190     -2.623028280
C       -3.162987040      0.733364840     -2.640153480
C       -4.086659870     -0.720545130     -0.370517590
C       -3.577161170     -1.449309020     -1.473067690
C       -2.908840520     -2.675286270     -1.205865570
C       -2.625690750     -3.080988000      0.140424250
C       -1.377193170     -3.804819770      0.135310540
C       -0.888661920     -3.848308740     -1.215083040
C       -1.827334060     -3.136531290     -2.048942200
C       -1.376309980     -2.370493270     -3.155908320
C        0.016896430     -2.396249020     -3.475177850
C        0.947629550     -3.111186580     -2.662664630
C        0.508690000     -3.824006380     -1.497203180
C        1.392576440     -3.891273860     -0.388461490
C        2.198207560     -2.389023810     -2.665344470
C        3.070232170      0.737673520      2.441184650
C        3.498359850      1.464201740      1.241335440
C        2.936387550      2.749534560      0.956068680
C        1.891961650      3.291588830      1.785303280
C        1.521026100      2.643337880      2.938942390
C        2.175673880      1.408689490      3.327266040
C        1.242030220      0.696380620      4.148698940
C        1.241490360     -0.691262420      4.144961470
C       -1.221145700      0.732537580      4.156304060
C       -0.019853320      1.425207360      4.153181990
C        0.127069450      2.593284310      3.334195030
C       -0.904664120      3.036062700      2.454316190
C       -0.492805730      3.773939790      1.254118700
C        0.898189780      3.926938580      0.962616240
