# Supplementary material for: Thirty Years of Hide-and-Seek: Capturing Abundant but Elusive MIII@C3v(8)-C82 Isomer, and the Study of Magnetic Anisotropy Induced in Dy3+ Ion by the Fullerene π-Ligand
Source: J Am Chem Soc. 2024 Sep 2;146(36):25328–42. doi: 10.1021/jacs.4c10050 (PMC11403620; doi:10.1021/jacs.4c10050)
Supplement: Supplementary file 2 — ja4c10050_si_002.zip [file ja4c10050_si_002.zip › coords/MC82_isomers/LaC82/LaC82_9-C2v.xyz]

C       -0.947177760      3.894845670     -1.217095880
C       -1.673433130      3.773177900     -0.000005110
C       -2.834601000      2.925431260     -0.000004370
C       -0.947179430      3.894848420      1.217086230
C        0.477032050      4.055916590      1.213673730
C        1.228602650      4.051333020     -0.000003540
C        0.477033750      4.055914580     -1.213681430
C       -1.317601870      3.112369470      2.385449060
C       -2.424372840      2.229375580      2.353604200
C       -3.228985740      2.185620150      1.161052860
C       -2.329044340      1.026833190      3.109751610
C        2.228805350      2.808376610      2.401797910
C        0.978154980      3.395350960      2.395332580
C       -0.109950120      2.755287150      3.084733840
C        0.057464310      1.472693450      3.688340680
C       -1.107870740      0.653581850      3.762055250
C        3.050898430      2.846376180     -1.206691320
C        2.558794410      3.428543940     -0.000002590
C        3.050895950      2.846377650      1.206687330
C       -3.001330380     -0.182687610      2.676355360
C       -3.827074110     -0.233168130      1.503789810
C       -3.927272620      0.991959580      0.735704860
C       -3.814859430     -1.475697150      0.739386710
C       -2.184488560     -1.301002400      3.111686850
C       -0.926557280     -3.245467620      2.385081620
C       -2.133820250     -2.506124370      2.357608320
C       -2.944104130     -2.557678150      1.162241330
C        2.447721450      1.561554910      3.089636780
C        1.370117610      0.821594720      3.660453530
C        1.461172890     -0.643814100      3.661076850
C        0.238618910     -1.450543790      3.688675470
C       -1.018372440     -0.779972020      3.763541160
C        0.229622600     -2.744246380      3.085368890
C       -3.814848960     -1.475696020     -0.739384710
C       -3.827051390     -0.233171660     -1.503791470
C       -3.927260190      0.991955860     -0.735712160
C       -3.001318240     -0.182696110     -2.676360910
C       -2.944092450     -2.557671300     -1.162234750
C       -0.926550460     -3.245456380     -2.385068170
C       -2.133819830     -2.506120590     -2.357606680
C       -2.184491280     -1.301017850     -3.111715110
C       -0.461942320     -3.976562970      1.217249560
C       -1.195162740     -3.942951400      0.000003600
C       -2.448697160     -3.234291660      0.000002870
C       -0.461942290     -3.976565080     -1.217243950
C       -2.329033080      1.026822470     -3.109749850
C       -2.424367600      2.229368770     -2.353611580
C       -3.228981400      2.185616700     -1.161061700
C       -1.317597610      3.112363880     -2.385457780
C       -1.107863700      0.653573970     -3.762061320
C        0.057469950      1.472685090     -3.688343120
C       -0.109945630      2.755280730     -3.084739520
C        2.228810780      2.808374730     -2.401804280
C        0.978158680      3.395345510     -2.395338010
C        2.621350880     -1.246295830     -3.089599230
C        1.461176290     -0.643820010     -3.661071640
C        1.370124040      0.821588770     -3.660457320
C        2.447727700      1.561550620     -3.089641210
C       -1.018366290     -0.779980710     -3.763548620
C        0.229626080     -2.744256920     -3.085372570
C        0.238623550     -1.450551350     -3.688678140
C        4.038119730     -1.176849990     -1.204466960
C        3.610818920     -0.465546950     -2.396436310
C        3.525218410      0.907905460     -2.396109350
C        4.038119950     -1.176848370      1.204473790
C        4.312342880     -0.470608990      0.000002570
C        1.387531870     -3.246747470     -2.396310080
C        3.377487090     -2.447398460      1.206934650
C        2.960739340     -3.085075720      0.000004160
C        3.377487560     -2.447400500     -1.206926280
C        2.557234020     -2.510454450     -2.402255870
C        2.557233770     -2.510450050      2.402264660
C        1.387529170     -3.246739410      2.396313960
C        0.971862380     -3.963231230      1.214416510
C        1.716353240     -3.865891240      0.000002950
C        0.971864120     -3.963239820     -1.214411760
C        3.525214300      0.907908950      2.396109100
C        3.610817510     -0.465543040      2.396441550
C        2.621350190     -1.246291380      3.089607880
C        3.861979590      1.666410570     -1.204207110
C        4.221551820      0.999126930      0.000000620
C        3.861977010      1.666412110      1.204206420
La      -1.733098790     -0.249019050      0.000054030
