# Supplementary material for: Thirty Years of Hide-and-Seek: Capturing Abundant but Elusive MIII@C3v(8)-C82 Isomer, and the Study of Magnetic Anisotropy Induced in Dy3+ Ion by the Fullerene π-Ligand
Source: J Am Chem Soc. 2024 Sep 2;146(36):25328–42. doi: 10.1021/jacs.4c10050 (PMC11403620; doi:10.1021/jacs.4c10050)
Supplement: Supplementary file 2 — ja4c10050_si_002.zip [file ja4c10050_si_002.zip › coords/MC82_isomers/LuC82/LuC82_1-C2.xyz]

6        3.237074840     -1.000560090      2.204636690
6        4.152612920     -0.824497180      1.103676210
6        4.462588780      0.500489250      0.619114850
6        2.734984220      0.170581800      2.909131120
6        3.145953810      1.465965990      2.446896280
6        3.949055070      1.616077040      1.269581640
6        0.783801190     -1.156800670      3.696266400
6        1.462784980      0.083204670      3.635422110
6        0.635994680      1.240078370      3.753321390
6        1.010648690      2.468812940      3.110702350
6        2.223623170      2.573645620      2.460539130
6       -0.799435910      1.161650010      3.699135190
6       -1.481866220     -0.075590800      3.636507080
6       -0.654178080     -1.235047020      3.750557020
6        4.044466050      1.539202070     -1.580657820
6        3.428573190      2.653448040     -0.904412410
6        4.579465530      0.455601030     -0.825430300
6        3.436062920      2.740890670      0.492298890
6        2.319404920      3.283016680      1.192784110
6        2.214929860      3.012485440     -1.603891580
6        1.076892010      3.523825180     -0.933618930
6        1.132880640      3.701445720      0.517290600
6       -1.333417210      3.744546900      0.576054180
6       -0.112059780      3.699452610      1.275392230
6       -0.158400350      3.094979580      2.568402000
6        3.711580260     -1.247534910     -2.435429930
6        3.020084600     -0.138217030     -3.082843300
6        4.463776680     -0.922531170     -1.234311310
6        3.197453120      1.211659410     -2.700832980
6        2.078743140      2.105169560     -2.722684400
6        1.715563350     -0.575010400     -3.483013540
6        0.605144290      0.318841530     -3.587036660
6        0.794869250      1.698656980     -3.178142370
6       -1.379293240      3.680240940     -0.868512980
6       -0.212257780      3.385266340     -1.608727790
6       -0.344407890      2.480622660     -2.752175890
6       -1.623743550      1.979682880     -3.096039910
6        3.395738020     -2.877956150     -0.074701990
6        2.673332720     -3.240763190     -1.303174850
6        4.253942120     -1.729342990     -0.025244980
6        2.810277350     -2.399842130     -2.482233640
6        1.566258750     -1.957878150     -3.102043100
6        1.342867550     -3.641375660     -0.902084910
6        0.127823770     -3.348686070     -1.630177860
6        0.250023260     -2.445323690     -2.759360900
6       -1.806277800      0.615018400     -3.540939670
6       -0.710442270     -0.269467950     -3.620203610
6       -0.886470840     -1.666055440     -3.194094270
6       -2.157752170     -2.066729740     -2.719831540
6        1.274228520     -2.304192630      2.976758550
6        2.447634990     -2.233335200      2.206878470
6        2.498767780     -3.084199310      1.039211900
6        1.285503760     -3.666231400      0.532143570
6        0.063476560     -3.646654990      1.254829740
6        0.123256880     -3.078588810      2.551237480
6       -2.256900020     -2.558292490      2.464001480
6       -1.036412000     -2.458660380      3.110648170
6       -2.283782050     -2.968772350     -1.603664750
6       -1.140518910     -3.493721650     -0.944816990
6       -1.188183820     -3.665629980      0.512538890
6       -2.359592840     -3.251334120      1.202582140
6       -4.088645780     -1.462987950     -1.540717530
6       -3.477276100     -2.598640740     -0.880903290
6       -3.486695580     -2.689431390      0.505712270
6       -4.642623270     -0.422729170     -0.781005930
6       -3.725935310      1.240955630     -2.351845750
6       -3.104991030      0.169993880     -3.095300520
6       -3.277844970     -1.155395310     -2.695120330
6       -4.454919290      0.949279080     -1.187676430
6       -3.385425780      2.838961680     -0.029668560
6       -2.666857510      3.168754980     -1.242910670
6       -2.802806940      2.357150280     -2.366911690
6       -4.230877690      1.737083740      0.010428520
6       -1.289725930      2.314496310      2.980736550
6       -2.481175570      2.258677660      2.220016290
6       -2.530723970      3.128890340      1.086333520
6       -4.007701570     -1.590001660      1.295208670
6       -3.170928310     -1.438601720      2.454848420
6       -2.760037180     -0.156255980      2.920469500
6       -4.539015490     -0.470434440      0.667095670
6       -4.202149200      0.842696030      1.153873470
6       -3.279893760      1.029548370      2.224466010
71       2.016031960     -1.047837570     -0.757040800
