# Supplementary material for: Thirty Years of Hide-and-Seek: Capturing Abundant but Elusive MIII@C3v(8)-C82 Isomer, and the Study of Magnetic Anisotropy Induced in Dy3+ Ion by the Fullerene π-Ligand
Source: J Am Chem Soc. 2024 Sep 2;146(36):25328–42. doi: 10.1021/jacs.4c10050 (PMC11403620; doi:10.1021/jacs.4c10050)
Supplement: Supplementary file 2 — ja4c10050_si_002.zip [file ja4c10050_si_002.zip › coords/MC82_isomers/LuC82/LuC82_2-Cs.xyz]

6        2.667437140      3.248331110      0.718003130
6        1.547289190      3.714460530      1.470504760
6        0.522314660      4.358314490      0.723243970
6       -0.862841100      4.330080460      1.164460820
6       -1.199866820      3.600672490      2.302804960
6        3.423688750      2.088066000      1.149410600
6        3.113468310      1.458711650      2.331889250
6        2.005699270      1.923985320      3.140941800
6        1.190980650      3.006475120      2.707760770
6       -0.182569320      2.938675890      3.080192720
6        3.810709920      1.305556680      0.006187960
6        3.737172040     -0.126552980      0.009851400
6        3.436667500     -0.797139160     -1.250023290
6       -2.869630810      3.487196790      0.004045970
6       -3.175319350      2.684884180      1.159047450
6       -1.718663920      4.304655020      0.002717690
6       -2.378457720      2.757558190      2.299642820
6       -2.082718340      1.573889020      3.056699160
6       -3.649830340      1.389517900      0.722148590
6       -3.380248740      0.210275360      1.457961700
6       -2.569684230      0.298718900      2.680925860
6        0.340600750     -1.855536060      3.748934640
6       -0.547176260     -0.735847510      3.798116380
6       -1.854761430     -0.871774320      3.161729390
6       -2.204735500     -2.129887710      2.589103710
6       -0.751849040      1.720807770      3.597651460
6        1.450808800      0.769255380      3.780176250
6        0.041746010      0.594708810      3.918071580
6       -1.201285510      3.600937550     -2.296844380
6       -2.380969470      2.759117920     -2.291001700
6       -0.864250520      4.332261830     -1.156851530
6       -3.174552880      2.683875690     -1.153850690
6       -3.654279840      1.387359410     -0.716221830
6       -2.088337360      1.572786510     -3.054077680
6       -2.575347090      0.300639060     -2.674227050
6       -3.383583150      0.208285760     -1.449635050
6       -3.004901460     -2.221632850      1.394496620
6       -3.450288720     -1.031058020      0.725778020
6       -3.453454400     -1.034503370     -0.715743050
6       -3.015915990     -2.230180830     -1.393809830
6        1.997115550      1.909141570     -3.128907280
6        1.185094340      2.997023610     -2.696939070
6       -0.188083500      2.935267710     -3.071137460
6       -0.760745510      1.716684210     -3.594832900
6        0.030376460      0.589835360     -3.919847900
6        1.444381260      0.758189770     -3.775525620
6        1.721283530     -1.642909350     -3.407889070
6        2.253647450     -0.375845700     -3.410440520
6       -2.204372040     -2.129751480     -2.571941760
6       -1.851854480     -0.865543190     -3.152807470
6       -0.562165000     -0.732435730     -3.800164050
6        0.325377290     -1.869504910     -3.739206760
6        1.543356240      3.707357640     -1.462680800
6        0.520516080      4.355244820     -0.715293880
6        3.105457660      1.447697110     -2.318904220
6        3.419926390      2.082188070     -1.136686990
6        2.665214600      3.243087330     -0.708419980
6        3.198651550      0.015628780     -2.400197680
6       -1.634670520     -4.165389990     -1.484525090
6       -1.346966750     -3.294364220     -2.612390580
6       -0.043337990     -3.096908820     -3.140497100
6       -0.477844270     -4.728945380     -0.731961280
6       -1.570022440     -4.078099790      1.449044590
6       -2.661202360     -3.430555050      0.702607410
6       -2.693358750     -3.473988260     -0.723097510
6       -0.472189930     -4.641543200      0.712505990
6        1.085368730     -3.555158370      2.347704030
6       -0.026140160     -3.093715430      3.139885070
6       -1.324285420     -3.269176330      2.613049840
6        0.869350120     -4.246256450      1.154026010
6        2.271304090     -0.364847720      3.428090350
6        2.140956590     -2.571687590      2.422788710
6        1.737723090     -1.630964370      3.434201940
6        1.085809700     -3.559410240     -2.323040530
6        2.134846650     -2.584212820     -2.406247120
6        2.875617070     -2.147550770     -1.246868360
6        0.866350600     -4.289816630     -1.153458830
6        1.664442290     -3.927669340      0.005347870
6        2.610845580     -2.826428250      0.004385110
6        2.873964420     -2.143815240      1.273921140
6        3.442802920     -0.794076000      1.270238420
6        3.210804680      0.023921520      2.420722150
71      -0.598734880     -2.424817030     -0.342405950
