# Supplementary material for: Thirty Years of Hide-and-Seek: Capturing Abundant but Elusive MIII@C3v(8)-C82 Isomer, and the Study of Magnetic Anisotropy Induced in Dy3+ Ion by the Fullerene π-Ligand
Source: J Am Chem Soc. 2024 Sep 2;146(36):25328–42. doi: 10.1021/jacs.4c10050 (PMC11403620; doi:10.1021/jacs.4c10050)
Supplement: Supplementary file 2 — ja4c10050_si_002.zip [file ja4c10050_si_002.zip › coords/MC82_isomers/LuC82/LuC82_3-C2.xyz]

6        3.890165880      0.442709870     -2.303998440
6        3.249504340      1.735079930     -2.392140580
6        4.496235840      0.043715610     -1.101636040
6        3.298658170      2.615421990     -1.317923570
6        2.171387980      3.457045590     -1.022679330
6        2.011832800      1.589871850     -3.128063490
6        0.866614560      2.368130840     -2.824292190
6        0.955689170      3.363610000     -1.746313720
6       -1.513136500      3.336383900     -1.578042540
6       -0.266003460      3.778656570     -1.061332180
6       -0.241373130      4.110818460      0.317014780
6        3.589959030     -2.226546890     -1.371598750
6        2.947073150     -1.808042170     -2.595838470
6        4.312644730     -1.303659930     -0.614792170
6        3.066043040     -0.490191750     -3.032574830
6        1.899377730      0.205553730     -3.518063770
6        1.682098960     -2.484573550     -2.688538510
6        0.525843610     -1.839032990     -3.182562120
6        0.636389670     -0.432153580     -3.602997040
6       -1.608884980      2.447535500     -2.695078560
6       -0.417135270      1.814500780     -3.206971570
6       -0.525751560      0.428145310     -3.602066080
6       -1.816454550     -0.207037860     -3.500235670
6        1.381641080     -3.773590250      1.196946930
6        2.595135000     -3.217948220      0.696114870
6        2.725092870     -3.182826310     -0.721101140
6        1.586918180     -3.400451430     -1.574198520
6        0.338497580     -3.821653840     -1.063755360
6        0.301667300     -4.121549980      0.331247030
6       -2.099650210     -3.665642740      0.409424540
6       -0.929994470     -3.947401600      1.072357200
6       -1.912062690     -1.573946150     -3.067468010
6       -0.765648540     -2.374766870     -2.777960730
6       -0.874003700     -3.388186330     -1.743637800
6       -2.117655160     -3.492957810     -1.032665370
6        3.284494770     -2.189283600      1.484919380
6        4.119930810     -1.253535600      0.821098160
6        0.797578190     -3.306124130      2.443193770
6        1.421260850     -2.293082700      3.147950010
6        2.664311960     -1.729986850      2.683911210
6       -1.399518710      0.036717750      3.710674570
6        0.626605330     -1.260379910      3.755544450
6       -0.790879410     -1.241596030      3.618513350
6       -1.462844070     -2.296799360      2.857487590
6       -2.715634980     -2.003048900      2.165896270
6       -0.639888780     -3.344695700      2.342636420
6       -3.064368970     -2.771647770      1.006408410
6        2.658407120     -0.344651340      3.044800060
6        3.333299050      0.635841480      2.268122900
6        4.165536350      0.131900930      1.222909830
6        4.443797890      0.921818550      0.045612880
6        3.891106390      2.190637450     -0.061151270
6        1.481920630      2.270757850      2.842987900
6        2.750813130      1.975692040      2.163522650
6        3.097380140      2.743401030      1.013212360
6        0.665157100      3.317858830      2.326908690
6        0.967721980      3.934625840      1.065086550
6        2.147766860      3.637141600      0.411339410
6        1.409317040     -0.053104890      3.705986270
6       -0.617553410      1.245301030      3.746304980
6        0.807031480      1.222450390      3.608543910
6       -2.642179760      1.721038140      2.671816130
6       -1.405427650      2.280233370      3.141990770
6       -0.773907330      3.292336970      2.429897680
6       -4.070544010      1.236366790      0.768544260
6       -3.234999570      2.174937340      1.467248170
6       -3.842202950     -2.234196190     -0.072384190
6       -4.389904470     -0.935759640      0.001993840
6       -4.087062830     -0.152352470      1.170667350
6       -3.284195800     -0.655406940      2.252878010
6       -2.641449460      0.319292130      3.048494620
6       -3.898517270     -0.474162310     -2.400660220
6       -3.176641180     -1.733471730     -2.388283620
6       -3.230910450     -2.661971570     -1.323493260
6       -4.555951470     -0.053304750     -1.150293140
6       -3.582197280      2.253255260     -1.428558750
6       -2.908521390      1.824320260     -2.661592960
6       -3.039592720      0.472262500     -3.122682440
6       -4.364394350      1.305006970     -0.659128400
6       -1.348958330      3.764873750      1.191752520
6       -2.544740530      3.209106620      0.689797050
6       -2.675526250      3.139264780     -0.744575550
71      -2.241093930      0.286467640     -0.889639070
