# Supplementary material for: Thirty Years of Hide-and-Seek: Capturing Abundant but Elusive MIII@C3v(8)-C82 Isomer, and the Study of Magnetic Anisotropy Induced in Dy3+ Ion by the Fullerene π-Ligand
Source: J Am Chem Soc. 2024 Sep 2;146(36):25328–42. doi: 10.1021/jacs.4c10050 (PMC11403620; doi:10.1021/jacs.4c10050)
Supplement: Supplementary file 2 — ja4c10050_si_002.zip [file ja4c10050_si_002.zip › coords/MC82_isomers/LuC82/LuC82_4-Cs.xyz]

6        1.657775780      4.369729560      0.004594750
6        2.187731810      3.650909110      1.162249370
6        0.206946800      4.735236600      0.004843650
6        1.432114380      3.440388060      2.344288990
6        1.627637250      2.282419000      3.141479860
6        3.007105770      2.534679930      0.718398430
6        3.184849180      1.323841250      1.476129900
6        2.506455710      1.202751530      2.743040020
6        2.809361130     -1.242497030      2.626330360
6        2.234181400     -0.125558870      3.273812130
6        1.024562640     -0.374903270      3.990554430
6       -0.001760080      3.774763230     -2.322718500
6        1.432084710      3.443277840     -2.336177730
6       -0.583465370      4.334015450     -1.155204500
6        2.187921820      3.652496730     -1.154007880
6        3.007202770      2.535608590     -0.711497840
6        1.627524170      2.286162770     -3.134693860
6        2.506397950      1.205999640     -2.737622440
6        3.184887180      1.325610920     -1.470646250
6        3.571376890     -1.098642470      1.410198660
6        3.630617630      0.147685380      0.738872480
6        3.630602590      0.148567030     -0.734770700
6        3.571331930     -1.096970280     -1.407565940
6        0.040704670      0.686425690     -4.122619530
6       -0.679548700      2.775932510     -3.096885910
6        0.343541020      1.965406850     -3.714753490
6        1.024427040     -0.370158610     -3.986967070
6        2.809270580     -1.239382550     -2.623841650
6        2.234071920     -0.121665290     -3.269967550
6       -1.269181400      0.144976080     -3.935983000
6       -2.242858420      0.833367930     -3.139662930
6       -1.931918620      2.188103210     -2.706804380
6       -2.510565480      2.704399640     -1.465530300
6       -1.828758450      3.726729660     -0.717886830
6       -3.378528330      1.874101020     -0.722611180
6       -1.095686350     -1.284639580     -3.860165050
6       -1.966206910     -2.054289880     -3.114906150
6       -3.033364900     -1.417405870     -2.383444030
6       -3.159306710      0.005526700     -2.349055600
6       -3.722215780      0.559000790     -1.164249580
6        2.155301070     -2.528966170     -2.599626880
6        0.833861970     -2.694410850     -3.098772980
6        0.320122290     -1.604320060     -3.866813230
6       -3.378509410      1.873216110      0.729072420
6       -2.510498480      2.702619970      1.472946600
6       -1.828691900      3.725767680      0.726451440
6       -0.583328070      4.332317490      1.164406910
6       -0.001686940      3.771849820      2.331280330
6       -2.242738930      0.829590140      3.144809140
6       -1.931810920      2.184879390      2.713582800
6       -0.679470150      2.772243450      3.104403140
6       -1.269045650      0.140260380      3.940243780
6        0.040865020      0.681509900      4.127546520
6        0.343662650      1.960988200      3.721267700
6       -3.722193190      0.557597940      1.169128490
6       -3.033282500     -1.420270590      2.385913340
6       -3.159226210      0.002692360      2.353243310
6       -3.271784070     -2.225389810     -1.223514510
6       -3.705885210     -1.647586560      0.001103580
6       -3.966010710     -0.246211040      0.001953700
6       -3.271745770     -2.226872600      1.225006800
6       -1.493675340     -3.205087000      2.379742640
6       -1.966107020     -2.058025190      3.116565110
6       -1.095555220     -1.289264680      3.862714420
6        0.364186900     -4.202357240      1.174156090
6       -0.102644290     -3.544279630      2.346950510
6       -2.323812580     -3.325212570     -1.224622170
6       -0.470101210     -4.318754600     -0.000558950
6       -1.812865890     -3.845715620     -0.000252020
6       -2.323782870     -3.326682290      1.224758590
6        2.603166070     -3.223927190     -1.419507760
6        1.725776130     -4.058984960     -0.723518500
6        0.364137890     -4.200962430     -1.175150860
6       -0.102719160     -3.541488040     -2.347146400
6       -1.493756100     -3.202242800     -2.379486060
6        2.603229090     -3.225617980      1.419630390
6        3.488642760     -2.345284740      0.695855200
6        3.488606710     -2.344442630     -0.694700380
6        1.725799470     -4.059847380      0.722668580
6        0.320242280     -1.608929850      3.868915980
6        0.833959250     -2.698091660      3.099556770
6        2.155387160     -2.532047890      2.600574400
71       0.399276730      2.428787520      0.002451880
