# Supplementary material for: Thirty Years of Hide-and-Seek: Capturing Abundant but Elusive MIII@C3v(8)-C82 Isomer, and the Study of Magnetic Anisotropy Induced in Dy3+ Ion by the Fullerene π-Ligand
Source: J Am Chem Soc. 2024 Sep 2;146(36):25328–42. doi: 10.1021/jacs.4c10050 (PMC11403620; doi:10.1021/jacs.4c10050)
Supplement: Supplementary file 2 — ja4c10050_si_002.zip [file ja4c10050_si_002.zip › coords/MC82_isomers/LuC82/LuC82_5-C2.xyz]

6       -3.838459630     -0.270336510     -2.301033300
6       -2.984651210      0.626211770     -3.080057500
6       -4.428736680      0.214735190     -1.048788600
6       -2.773710840      1.979973370     -2.692018090
6       -1.486589960      2.579322650     -2.878661010
6       -1.816439010     -0.110848760     -3.531027150
6       -0.507187330      0.462033120     -3.710515660
6       -0.339238990      1.864634630     -3.386869650
6        2.090221350      1.486994250     -3.146156210
6        0.983655360      2.358351890     -3.020356910
6        1.117085980      3.396128740     -2.049305600
6       -2.122093480     -3.431115300     -1.114557980
6       -3.154502930     -2.460137610     -1.145574650
6       -3.155185350     -1.552875090     -2.273710580
6       -1.972990640     -1.466009930     -3.104892850
6       -0.871094870     -2.360348170     -2.994141600
6       -1.023734520     -3.418286380     -2.067165710
6        1.389894680     -3.554354420     -1.792150310
6        0.127938700     -3.949193030     -1.399403500
6        1.925418010      0.113082080     -3.559060650
6        0.633942790     -0.453355680     -3.713667230
6        0.453638020     -1.871434690     -3.367122640
6        1.568964600     -2.589547960     -2.856695670
6       -3.716342840     -1.969066010      0.118184800
6       -4.268197040     -0.623158400      0.128521300
6       -1.588756390     -3.905763670      0.135981780
6       -2.095390290     -3.416576020      1.332794840
6       -3.177269710     -2.461056230      1.334057280
6        1.014208880     -2.418431440      3.072948870
6       -1.209208670     -3.134324400      2.419382500
6        0.209628850     -3.268107610      2.268067630
6        0.759532580     -3.759276680      1.003133820
6        2.112971960     -3.355376640      0.583665140
6       -0.172224810     -4.138168350     -0.006326350
6        2.420804860     -3.363228980     -0.806806010
6       -2.988038150     -1.621900970      2.498214870
6       -3.340644650     -0.244628070      2.447575430
6       -3.987401660      0.228191140      1.267119850
6       -2.554913350      0.691738960      3.173086520
6       -1.787038670     -2.037778100      3.162586600
6        0.441812040     -1.347356980      3.851418000
6       -0.957831010     -1.090627540      3.838303510
6       -1.390426260      0.272883060      3.887014340
6       -2.303798590      2.019744670      2.648651980
6       -2.844487160      2.453174380      1.419482760
6       -3.817073500      1.576879910      0.792946150
6       -4.130058470      1.589162260     -0.621297060
6       -3.340974140      2.465174760     -1.431234690
6       -0.716414060      3.764962020      1.007384010
6       -2.052932890      3.351675560      0.578202890
6       -2.359850060      3.336119340     -0.826368720
6        0.227095560      4.134369360     -0.001372340
6       -0.057907530      3.918359290     -1.387626700
6       -1.311294790      3.523845420     -1.799107950
6       -0.990615550      2.420438550      3.074507760
6        1.232674800      3.125569060      2.431958010
6       -0.178102790      3.273625810      2.276737020
6        1.397450720     -0.275679050      3.891078850
6        0.973380760      1.086543540      3.842022660
6       -0.432494520      1.349094510      3.845177090
6        1.797549400      2.029663270      3.167603930
6        3.217869130      2.445672780      1.356307640
6        2.136174650      3.403668410      1.343466640
6        1.643157250      3.896954940      0.151601350
6        4.305466820      0.619409480      0.187236940
6        3.776183010      1.944691500      0.140858700
6        2.573740160     -0.701714800      3.185069020
6        4.063301480     -0.241136630      1.320185470
6        3.382092480      0.230403170      2.473213420
6        3.013422070      1.607321950      2.496117240
6        3.380315370     -2.447289680     -1.384545620
6        4.096517970     -1.584218650     -0.569113550
6        3.875864820     -1.598426840      0.847339700
6        2.899732450     -2.456079630      1.437528770
6        2.327779930     -2.019032300      2.665817230
6        3.812300230      0.248621870     -2.190782890
6        3.030820790     -0.637589130     -3.019787900
6        2.840625260     -1.963272760     -2.641453970
6        4.338813300     -0.211178970     -0.984477500
6        2.187663870      3.413078550     -1.102213130
6        3.227466130      2.434362890     -1.128468820
6        3.222062230      1.563233000     -2.256539010
71      -2.130771170      0.327509550     -0.827366660
