# Supplementary material for: Thirty Years of Hide-and-Seek: Capturing Abundant but Elusive MIII@C3v(8)-C82 Isomer, and the Study of Magnetic Anisotropy Induced in Dy3+ Ion by the Fullerene π-Ligand
Source: J Am Chem Soc. 2024 Sep 2;146(36):25328–42. doi: 10.1021/jacs.4c10050 (PMC11403620; doi:10.1021/jacs.4c10050)
Supplement: Supplementary file 2 — ja4c10050_si_002.zip [file ja4c10050_si_002.zip › coords/MC82_isomers/LuC82/LuC82_6-Cs.xyz]

6        3.205211970      0.520905940      2.680994300
6        3.891573650      0.645414550      1.445915870
6        3.691175870      1.872348150      0.711714050
6        4.152041810     -0.541821080      0.711070930
6        3.646736530     -1.810605370      1.163297740
6        2.842032930     -1.921159240      2.334356770
6        2.719661450     -0.745363680      3.142569970
6        4.148865210     -0.545555070     -0.741093220
6        3.878197850      0.640854620     -1.472295600
6        3.661145460      1.848446500     -0.718326450
6        3.205167910      0.521525760     -2.715545290
6        2.319294350     -3.507431190     -0.013239100
6        3.369644430     -2.600407320     -0.013393800
6        3.650006170     -1.813631340     -1.191220040
6        2.841889810     -1.922217980     -2.363953750
6        2.717134810     -0.748550390     -3.169452550
6        0.596786770     -2.638196990      3.147631440
6        1.737499130     -2.891521930      2.336996280
6        1.500058380     -3.665828780      1.161396570
6        2.283833710      1.551905450     -3.157867510
6        2.050122970      2.713248110     -2.383503980
6        2.810902940      2.908880560     -1.168219320
6        0.741033550      3.261400220     -2.400707340
6        0.484837360     -1.414581250     -3.947673680
6        1.516313100     -0.490700780     -3.926957730
6        1.205112980      0.910262540     -3.872949260
6       -0.143810940      1.364935950     -3.759086100
6       -0.336948190      2.606725600     -3.081621290
6        1.499689890     -3.664590620     -1.189371330
6        1.738609890     -2.891456090     -2.365779770
6        0.598245120     -2.637876440     -3.177178760
6        0.209191740      3.935842300     -1.228452580
6        0.965711960      4.172762710     -0.023961810
6        2.347760400      3.676383950     -0.013364620
6        0.214927660      4.027055960      1.216500320
6       -1.222840200      3.711921820     -1.245523210
6       -3.110453230      2.798583910     -0.023145940
6       -1.951647710      3.602330580     -0.031136880
6       -1.199225840      3.707526120      1.181709110
6       -2.637133110      1.967829110     -2.336720320
6       -1.550005140      2.894610050     -2.374125990
6       -3.494397990      2.043494470     -1.197163440
6       -2.496701060      0.700667830     -3.059054230
6       -0.884280200     -0.974257730     -3.937988350
6       -1.239442940      0.395130340     -3.760203450
6       -3.304466380     -0.390530030     -2.615545600
6        0.767437170      3.324674490      2.380140320
6        2.100868120      2.778670030      2.383039880
6        2.900668630      2.992899960      1.179920750
6        2.278367830      1.558931020      3.101420440
6       -0.314890280      2.587403580      3.001523030
6       -0.139952780      1.355320960      3.705573030
6        1.204964870      0.908459010      3.830342810
6        0.483262240     -1.412955620      3.915693040
6        1.519409430     -0.487717270      3.897449150
6       -3.493325320      2.041120850      1.154014190
6       -2.628087080      1.952987250      2.280810720
6       -1.518221710      2.857111640      2.287962210
6       -2.495369850      0.697111590      3.015427730
6       -1.239477240      0.393178400      3.716615230
6       -0.883977990     -0.975725590      3.903712070
6       -4.235910200      0.900125300      0.705771670
6       -4.138934120     -0.297534260      1.408704000
6       -3.309000780     -0.393384980      2.579916400
6       -4.046161100     -1.548840190     -0.713606160
6       -4.138615270     -0.296559440     -1.445311330
6       -4.234146560      0.900584180     -0.745002420
6       -4.047556130     -1.550603910      0.678472320
6       -1.632132210     -2.024692180     -3.300107790
6       -3.155441070     -2.422762860     -1.419188810
6       -2.811120810     -1.744322390     -2.656616870
6        0.171672160     -3.966681500     -0.740134760
6       -3.157723480     -2.425285480      1.385100120
6       -2.209540590     -3.246417510      0.716727870
6       -2.209093130     -3.245336800     -0.749884830
6       -0.975085620     -3.581784690     -1.473529020
6       -0.723782910     -3.003444530     -2.753749460
6       -2.812794250     -1.747175630      2.622610000
6       -1.634537370     -2.028405120      3.268275130
6       -0.725527870     -3.006733720      2.724751820
6       -0.975880190     -3.583399660      1.441981160
6        0.170851350     -3.967006480      0.709927840
71       0.981136820      1.856581070      0.378125120
