# Supplementary material for: Thirty Years of Hide-and-Seek: Capturing Abundant but Elusive MIII@C3v(8)-C82 Isomer, and the Study of Magnetic Anisotropy Induced in Dy3+ Ion by the Fullerene π-Ligand
Source: J Am Chem Soc. 2024 Sep 2;146(36):25328–42. doi: 10.1021/jacs.4c10050 (PMC11403620; doi:10.1021/jacs.4c10050)
Supplement: Supplementary file 2 — ja4c10050_si_002.zip [file ja4c10050_si_002.zip › coords/MC82_isomers/LuC82/LuC82_7-C3v.xyz]

6        3.947694830      1.424370530      1.230778650
6        3.522638970      0.689329960      2.413710750
6        4.333308080      0.716361000      0.089780960
6        3.522776710     -0.695629580      2.410985580
6        2.428760210     -1.398503320      3.022796430
6        1.130464910      3.322671270      2.309413330
6        3.138752230      2.601019590      1.123061520
6        2.314076060      2.639678140      2.309156160
6       -1.161561700      3.393504920      2.410868500
6       -0.006059200      2.800462530      3.025430230
6       -2.360301610      2.701234930      2.411381540
6       -0.003869370     -2.803343070      3.023846980
6       -0.001090540     -1.465897460      3.524280540
6        1.269284460     -0.732256270      3.523720610
6        1.268321620      0.727250210      3.525052400
6        2.429801370      1.392845390      3.025263190
6       -1.264740340     -0.735585010      3.526164630
6       -1.264917510      0.731075470      3.525801910
6       -0.001910130      1.460455870      3.525247750
6       -2.423786730      1.404234330      3.026467920
6        0.683308200      4.013277540      1.119569520
6        1.337909130      3.782460710     -0.131107050
6        2.609885880      3.046611330     -0.128700810
6        3.018710330      2.293533110     -1.310126410
6        3.875630320      1.164918330     -1.192769560
6        2.135754620      2.289521960     -2.438964660
6       -0.737978680      4.132301950      1.228318880
6       -1.544762490      4.116233030      0.084080170
6       -0.924032200      3.941103990     -1.194430060
6        0.481709320      3.768483880     -1.316546950
6        0.913852690      3.017209860     -2.458901070
6        2.018798100      1.191066730     -3.352953430
6        2.733572000     -0.022181560     -3.068219740
6        3.677054910     -0.011376000     -2.021565670
6        2.048264490     -1.236271670     -3.342709550
6        0.718023900      1.241187760     -4.007574240
6       -1.439673360     -0.004857610     -4.006659570
6        0.003418710     -0.012785850     -4.288534800
6        0.700446970     -1.219452840     -3.882033410
6       -1.831170290      3.165695160     -2.028088140
6       -1.386252540      2.394446780     -3.131818290
6        0.028001490      2.403905200     -3.427796260
6       -2.101501040      1.174136520     -3.426886620
6        2.190170700     -2.368176810     -2.474249270
6        3.038006690     -2.330156440     -1.323301320
6        3.880884400     -1.185049330     -1.193855730
6        4.332887530     -0.730252140      0.088999150
6        3.951746100     -1.434019970      1.232746120
6        1.343478950     -3.801424480     -0.127635390
6        2.617802330     -3.065517720     -0.128180590
6        3.138055690     -2.608760110      1.122098430
6        0.688640120     -4.023282210      1.123146260
6        1.132718540     -3.329140730      2.309339170
6        2.315636720     -2.646007250      2.308829320
6        0.951718470     -3.083386960     -2.473727510
6       -0.917240780     -3.955949360     -1.191799140
6        0.495773600     -3.798297960     -1.322217580
6       -2.045973130     -1.156319180     -3.351211360
6       -1.352202410     -2.381700570     -3.066476840
6        0.041708150     -2.395065350     -3.341869470
6       -1.832438980     -3.193066680     -2.019184340
6       -2.789422720     -3.396993370      0.092831560
6       -1.536252790     -4.119666410      0.091513260
6       -0.735461660     -4.140872580      1.234756190
6       -3.209185400     -2.708702150      1.233842570
6       -3.055245560     -0.708268870     -2.436734180
6       -3.499328800     -1.470605660     -1.307339960
6       -2.950007160     -2.776861190     -1.189846120
6       -2.955642760      2.767864010     -1.193562520
6       -3.948071380      0.729817190     -0.128843470
6       -3.508830610      1.463985910     -1.314847060
6       -3.074833880      0.713764480     -2.457192090
6       -3.824055530     -1.419981240      1.126038250
6       -3.946487240     -0.739667680     -0.125896850
6       -3.444599160     -0.685941570      2.311614670
6       -3.444587900      0.680590750      2.311367930
6       -3.820025200      1.412619710      1.121497720
6       -3.212671550      2.703175230      1.229379440
6       -2.796258400      3.393505210      0.084614870
6       -1.159844970     -3.399827150      2.412991280
6       -2.359330970     -2.707484830      2.416226580
6       -2.422070700     -1.409094230      3.027348380
71      -0.238670630      0.408091990     -2.029914710
