# Supplementary material for: Thirty Years of Hide-and-Seek: Capturing Abundant but Elusive MIII@C3v(8)-C82 Isomer, and the Study of Magnetic Anisotropy Induced in Dy3+ Ion by the Fullerene π-Ligand
Source: J Am Chem Soc. 2024 Sep 2;146(36):25328–42. doi: 10.1021/jacs.4c10050 (PMC11403620; doi:10.1021/jacs.4c10050)
Supplement: Supplementary file 2 — ja4c10050_si_002.zip [file ja4c10050_si_002.zip › coords/MC82_isomers/LuC82/LuC82_8-C3v.xyz]

71      -0.490178430      0.490937270     -2.072777240
6        3.613304660     -0.000076680     -2.054867200
6        3.761402510      1.169152790     -1.217133060
6        3.974317850      0.723861380      0.128684190
6        3.973224300     -0.721150710      0.126491080
6        3.762038790     -1.167971410     -1.222304080
6        3.040999320     -2.366300750     -1.501509160
6        2.660200670     -3.162904960     -0.389291250
6        2.935456620     -2.742277560      0.948720430
6        3.502504670     -1.459050540      1.240198760
6        3.073693470     -0.731845730      2.440671110
6        2.175031030     -1.401782200      3.321471860
6        1.519003450     -2.635702690      2.929788210
6        1.888893620     -3.282397440      1.777632650
6        0.895721450     -3.919535110      0.954524170
6       -0.497394160     -3.767130310      1.249026160
6       -0.908704940     -3.028279520      2.449643610
6        0.123712080     -2.584829600      3.326434500
6       -0.020856450     -1.419400880      4.146451280
6       -1.221605150     -0.724807660      4.154197560
6       -2.308561990     -1.177700100      3.337553270
6       -2.179869430     -2.291518760      2.455045620
6       -3.026220110     -2.299347810      1.257822710
6       -3.858233250     -1.169560620      0.974082160
6       -3.801568530      0.008178170      1.799857380
6       -3.050722180      0.006719520      2.951359740
6       -2.307491670      1.189010180      3.340786560
6       -2.178088930      2.304521990      2.460927640
6       -3.025421950      2.313809910      1.263244040
6       -3.853127150      1.185179030      0.975250220
6       -4.080200110      0.735656790     -0.370317560
6       -3.576157090      1.468475460     -1.472542020
6       -2.900605310      2.685450460     -1.196438790
6       -2.623489850      3.099537320      0.146788580
6       -1.374653820      3.816299880      0.142459400
6       -0.881195680      3.844261150     -1.203409620
6       -1.809999250      3.121058260     -2.046872290
6       -1.411125420      2.422733960     -3.234264670
6        0.006646310      2.426307970     -3.537338150
6        0.929417080      3.087117620     -2.641756230
6        0.511877960      3.822829470     -1.481120350
6        1.400397810      3.898626490     -0.380075640
6        2.661935430      3.168531050     -0.381704540
6        3.030929350      2.359259130     -1.484700110
6        2.160440970      2.356822500     -2.626540420
6        2.008811960      1.207791660     -3.462070450
6        2.712483480     -0.008127530     -3.151582240
6        2.037539500     -1.224854570     -3.466504880
6        0.677390330     -1.202246100     -3.977543290
6       -0.016995780      0.000232920     -4.343502420
6        0.690927480      1.239564150     -4.072101930
6       -2.150626000      1.211479370     -3.585476360
6       -1.467103680      0.013928490     -4.131139940
6       -2.068247440     -1.140306060     -3.470458040
6       -3.117770840     -0.691085360     -2.607919180
6       -3.147523290      0.739768290     -2.641978340
6       -4.081639220     -0.720420850     -0.368156980
6       -3.564425260     -1.445254620     -1.467314010
6       -2.903559630     -2.673999800     -1.203252510
6       -2.623792120     -3.082672080      0.142828220
6       -1.375596070     -3.806859620      0.137459760
6       -0.885681430     -3.847473640     -1.212733610
6       -1.822270320     -3.132070940     -2.045154020
6       -1.367082220     -2.364397780     -3.148436230
6        0.021303740     -2.395581260     -3.467766630
6        0.952009000     -3.115998420     -2.661995430
6        0.511468100     -3.825953430     -1.495862210
6        1.394442540     -3.892749420     -0.386237090
6        2.201249310     -2.391894880     -2.663504250
6        3.073640630      0.737296870      2.442923000
6        3.502199780      1.464361840      1.244096420
6        2.939443360      2.750018620      0.958753840
6        1.893756320      3.291813320      1.787394880
6        1.521829600      2.642994270      2.939889380
6        2.176185740      1.407643220      3.326534090
6        1.242396200      0.695915900      4.147266270
6        1.241843100     -0.691587500      4.143209470
6       -1.220242840      0.732119720      4.156123160
6       -0.019092980      1.424754160      4.152430070
6        0.127455750      2.593420270      3.334877390
6       -0.904879190      3.038548270      2.457386200
6       -0.491634950      3.774858760      1.256563820
6        0.899638330      3.926553920      0.964650330
