# Supplementary material for: Thirty Years of Hide-and-Seek: Capturing Abundant but Elusive MIII@C3v(8)-C82 Isomer, and the Study of Magnetic Anisotropy Induced in Dy3+ Ion by the Fullerene π-Ligand
Source: J Am Chem Soc. 2024 Sep 2;146(36):25328–42. doi: 10.1021/jacs.4c10050 (PMC11403620; doi:10.1021/jacs.4c10050)
Supplement: Supplementary file 2 — ja4c10050_si_002.zip [file ja4c10050_si_002.zip › coords/MC82_isomers/LuC82/LuC82_9-C2v.xyz]

6       -0.943770980      3.896483950     -1.216856020
6       -1.669408500      3.771152490     -0.000005060
6       -2.825196130      2.917697100     -0.000005550
6       -0.943773990      3.896489270      1.216847240
6        0.479783670      4.058470000      1.213723800
6        1.231587950      4.054884940     -0.000002470
6        0.479786020      4.058464560     -1.213729350
6       -1.313406460      3.112669990      2.383835960
6       -2.416931600      2.226471300      2.347848000
6       -3.219996700      2.177372720      1.157991800
6       -2.320003350      1.024762070      3.099901160
6        2.230318160      2.809068380      2.401582750
6        0.980624630      3.397001860      2.395604940
6       -0.107374690      2.756457450      3.084846090
6        0.059948310      1.474244960      3.690141280
6       -1.104355080      0.654654960      3.761849930
6        3.051454730      2.846695310     -1.206361360
6        2.560338340      3.430493890     -0.000000910
6        3.051451600      2.846697010      1.206360670
6       -2.988493550     -0.182220740      2.658589000
6       -3.839107920     -0.235690280      1.501390060
6       -3.933010420      0.990812620      0.735014760
6       -3.858597460     -1.488608580      0.743215910
6       -2.176332510     -1.296804170      3.106871740
6       -0.923560190     -3.240324830      2.381957080
6       -2.127964850     -2.497678860      2.352558670
6       -2.943688770     -2.541803890      1.159863710
6        2.448702340      1.561804200      3.089992310
6        1.372718380      0.822840850      3.663615570
6        1.463987230     -0.643127080      3.664198450
6        0.241543940     -1.449672130      3.690996790
6       -1.014859780     -0.778647170      3.765980380
6        0.232024140     -2.742160770      3.085140810
6       -3.858578420     -1.488603160     -0.743215870
6       -3.839068900     -0.235691860     -1.501389060
6       -3.932997370      0.990812100     -0.735026370
6       -2.988483870     -0.182225420     -2.658604000
6       -2.943676360     -2.541798480     -1.159863730
6       -0.923554100     -3.240324940     -2.381952950
6       -2.127961950     -2.497682680     -2.352564580
6       -2.176324250     -1.296809560     -3.106879660
6       -0.458860240     -3.972361260      1.216732650
6       -1.189474990     -3.930799680      0.000002060
6       -2.435108710     -3.208678160      0.000000540
6       -0.458858630     -3.972362400     -1.216727690
6       -2.319994900      1.024756520     -3.099912940
6       -2.416926800      2.226466100     -2.347861790
6       -3.219988540      2.177369120     -1.158003570
6       -1.313399290      3.112661940     -2.383844160
6       -1.104345520      0.654648700     -3.761859990
6        0.059956170      1.474238540     -3.690146830
6       -0.107368350      2.756453020     -3.084854430
6        2.230322940      2.809063870     -2.401584270
6        0.980629530      3.396995550     -2.395608640
6        2.622622790     -1.245446510     -3.090154810
6        1.463995550     -0.643131310     -3.664203070
6        1.372727580      0.822836530     -3.663621630
6        2.448710520      1.561800180     -3.089994980
6       -1.014851170     -0.778655080     -3.765990110
6        0.232030280     -2.742164780     -3.085136080
6        0.241552030     -1.449678730     -3.690997280
6        4.037787410     -1.176164410     -1.204020880
6        3.611085950     -0.465131710     -2.396001700
6        3.525179410      0.908200920     -2.395521790
6        4.037786790     -1.176163530      1.204029680
6        4.313274310     -0.470170350      0.000003730
6        1.389825030     -3.246699880     -2.397298190
6        3.378371630     -2.447092100      1.206890590
6        2.962661340     -3.085532000      0.000005080
6        3.378372130     -2.447092460     -1.206880550
6        2.559025880     -2.510029360     -2.402641310
6        2.559023770     -2.510028160      2.402651210
6        1.389820110     -3.246696140      2.397305800
6        0.974648160     -3.963416550      1.214965360
6        1.718729430     -3.866582010      0.000004590
6        0.974650130     -3.963416030     -1.214956400
6        3.525171010      0.908202750      2.395521460
6        3.611082550     -0.465129230      2.396007980
6        2.622619040     -1.245444420      3.090161890
6        3.861213510      1.666155580     -1.203574900
6        4.222353180      0.999208600      0.000001940
6        3.861209740      1.666156480      1.203576640
71      -1.971274390     -0.341997430      0.000074740
