# Supplementary material for: Thirty Years of Hide-and-Seek: Capturing Abundant but Elusive MIII@C3v(8)-C82 Isomer, and the Study of Magnetic Anisotropy Induced in Dy3+ Ion by the Fullerene π-Ligand
Source: J Am Chem Soc. 2024 Sep 2;146(36):25328–42. doi: 10.1021/jacs.4c10050 (PMC11403620; doi:10.1021/jacs.4c10050)
Supplement: Supplementary file 2 — ja4c10050_si_002.zip [file ja4c10050_si_002.zip › coords/MC82_isomers/ScC82/ScC82_1-C2.xyz]

6        3.244377440     -0.997023020      2.212183400
6        4.144444060     -0.816197240      1.105143930
6        4.464897570      0.505647390      0.621744990
6        2.740409200      0.172841780      2.915370140
6        3.146052980      1.467400050      2.446807590
6        3.950882820      1.620412770      1.272893470
6        0.785824780     -1.154063070      3.695798070
6        1.465976490      0.085516070      3.638080120
6        0.637124190      1.241175780      3.754495320
6        1.010714770      2.470585360      3.111798290
6        2.221564180      2.574625530      2.460585400
6       -0.797201290      1.161772640      3.698020460
6       -1.479857950     -0.075237480      3.634929720
6       -0.651530720     -1.233261880      3.748678100
6        4.044650220      1.542468150     -1.578802440
6        3.427074950      2.657659820     -0.901934420
6        4.577274680      0.463891620     -0.822393290
6        3.434690190      2.743560580      0.493155440
6        2.316818140      3.284415120      1.192766760
6        2.214062180      3.016244580     -1.602195870
6        1.076379830      3.526969070     -0.933329450
6        1.131759540      3.703223570      0.517812350
6       -1.334300710      3.745015030      0.576864020
6       -0.112765330      3.700011030      1.275854940
6       -0.158858130      3.096181610      2.568491880
6        3.703070930     -1.242297990     -2.424943370
6        3.012072330     -0.135178020     -3.065741040
6        4.447114590     -0.913907980     -1.229326350
6        3.200461320      1.216575640     -2.699241750
6        2.079034790      2.106333110     -2.720246230
6        1.709088910     -0.572526400     -3.460570870
6        0.603401200      0.319291390     -3.582188230
6        0.796246450      1.700150430     -3.176812410
6       -1.379836910      3.680387600     -0.868387600
6       -0.212554060      3.385914720     -1.607949230
6       -0.343271820      2.481249380     -2.750974990
6       -1.622292500      1.977940550     -3.092648880
6        3.395870830     -2.878754510     -0.076895420
6        2.676579890     -3.249111600     -1.307013520
6        4.236438790     -1.719883990     -0.026073620
6        2.809034170     -2.402982130     -2.479305630
6        1.559594410     -1.952209460     -3.079128640
6        1.339112530     -3.631060010     -0.905229620
6        0.120718180     -3.358130360     -1.638505060
6        0.242310850     -2.454196610     -2.764535210
6       -1.805712850      0.613158390     -3.538122060
6       -0.710252330     -0.271093240     -3.617252020
6       -0.887916510     -1.670891250     -3.196737270
6       -2.161411030     -2.068246960     -2.720686560
6        1.276505620     -2.298781810      2.971512580
6        2.450716520     -2.227065320      2.206760510
6        2.493883080     -3.069506150      1.032767980
6        1.281570960     -3.651092910      0.525875300
6        0.061604480     -3.641508660      1.250199600
6        0.124398060     -3.073955660      2.545563460
6       -2.253881880     -2.556444920      2.460547510
6       -1.034359180     -2.457536110      3.107876490
6       -2.287875440     -2.970414290     -1.606383280
6       -1.143216800     -3.499216120     -0.950441470
6       -1.189713250     -3.665605690      0.508970200
6       -2.359122530     -3.250392300      1.199569290
6       -4.091259260     -1.462213590     -1.540626890
6       -3.480200710     -2.598371940     -0.881488140
6       -3.488634630     -2.689000370      0.504730940
6       -4.643975570     -0.421685280     -0.780821830
6       -3.725901260      1.241133150     -2.351536480
6       -3.106006470      0.169625300     -3.095048840
6       -3.280249720     -1.155346320     -2.695291790
6       -4.455335310      0.950325400     -1.187919380
6       -3.385866150      2.840093610     -0.029898420
6       -2.667293310      3.170060610     -1.243126350
6       -2.802075830      2.357018300     -2.366312540
6       -4.230302750      1.738254340      0.010120400
6       -1.289213300      2.315235250      2.980109370
6       -2.480537870      2.258975690      2.219799890
6       -2.530767290      3.129960980      1.086645060
6       -4.007454310     -1.589310470      1.294673620
6       -3.169349560     -1.437323840      2.452901910
6       -2.758251040     -0.155783000      2.918809950
6       -4.539563590     -0.469125860      0.667234950
6       -4.201597570      0.843118790      1.154004880
6       -3.278880240      1.029963600      2.223963440
21       2.101373010     -1.188543350     -0.809753130
