# Supplementary material for: Thirty Years of Hide-and-Seek: Capturing Abundant but Elusive MIII@C3v(8)-C82 Isomer, and the Study of Magnetic Anisotropy Induced in Dy3+ Ion by the Fullerene π-Ligand
Source: J Am Chem Soc. 2024 Sep 2;146(36):25328–42. doi: 10.1021/jacs.4c10050 (PMC11403620; doi:10.1021/jacs.4c10050)
Supplement: Supplementary file 2 — ja4c10050_si_002.zip [file ja4c10050_si_002.zip › coords/MC82_isomers/ScC82/ScC82_2-Cs.xyz]

6        2.666545980      3.245209460      0.718390240
6        1.546375300      3.712728050      1.470472600
6        0.521592130      4.357304840      0.724008880
6       -0.862090650      4.330260210      1.166434540
6       -1.201226440      3.602972840      2.304776530
6        3.422197820      2.086582870      1.150372690
6        3.113841760      1.455808710      2.332274210
6        2.003713360      1.922511080      3.141407210
6        1.189684240      3.006066460      2.707979940
6       -0.183167480      2.939654300      3.081781270
6        3.805366930      1.301356320      0.006198440
6        3.733316430     -0.128444990      0.009698530
6        3.439160080     -0.801457630     -1.253273260
6       -2.867374000      3.487669460      0.005570540
6       -3.176702470      2.686929870      1.161354570
6       -1.718625180      4.302788540      0.003411240
6       -2.380218850      2.761050640      2.302694830
6       -2.085480890      1.578065580      3.059510990
6       -3.647891140      1.392496890      0.722591700
6       -3.382646370      0.211468630      1.459174920
6       -2.571537500      0.302282280      2.683148600
6        0.340359400     -1.850480520      3.748558460
6       -0.549830700     -0.732213230      3.800199210
6       -1.856047470     -0.866348320      3.165438480
6       -2.198527150     -2.122724950      2.583596490
6       -0.753407860      1.723515630      3.599946690
6        1.448463310      0.770508080      3.779790200
6        0.039803570      0.597361830      3.919992190
6       -1.204060420      3.602616700     -2.297861950
6       -2.382716040      2.762440070     -2.291871020
6       -0.863816720      4.331716430     -1.157751260
6       -3.175054640      2.683940340     -1.154732320
6       -3.654590220      1.390300930     -0.716884710
6       -2.089742900      1.574032780     -3.054227120
6       -2.575846810      0.303600940     -2.674360720
6       -3.385100470      0.208577120     -1.449077520
6       -2.997751670     -2.215457250      1.389361420
6       -3.458107020     -1.029126670      0.727548910
6       -3.459563090     -1.030912700     -0.714929780
6       -2.992289120     -2.218918620     -1.381872190
6        1.992425470      1.903020340     -3.127903570
6        1.181974400      2.993589950     -2.695512490
6       -0.189929580      2.932929950     -3.070493670
6       -0.762430890      1.717203660     -3.597924680
6        0.028529130      0.591516550     -3.926219290
6        1.441848350      0.757839880     -3.777470970
6        1.725866510     -1.641196940     -3.412351690
6        2.254329680     -0.378286960     -3.412638560
6       -2.184642260     -2.117512310     -2.561651220
6       -1.848826590     -0.860580440     -3.157139610
6       -0.563872730     -0.729399560     -3.806081060
6        0.326864110     -1.866206730     -3.743122070
6        1.541605650      3.704160540     -1.462249210
6        0.519352400      4.353799710     -0.715716170
6        3.105685380      1.442023330     -2.318700580
6        3.417671710      2.079496610     -1.137593190
6        2.663527560      3.239027230     -0.708954670
6        3.202792970      0.013754700     -2.401299550
6       -1.627327940     -4.157774280     -1.482948590
6       -1.328376170     -3.275427080     -2.603840550
6       -0.035969620     -3.089134670     -3.147091500
6       -0.474011740     -4.718304490     -0.738946060
6       -1.566154720     -4.072595790      1.442393410
6       -2.660360130     -3.431726240      0.702012030
6       -2.690767950     -3.472552920     -0.726506150
6       -0.467098450     -4.640260680      0.715120290
6        1.095600670     -3.562260780      2.357534470
6       -0.022681050     -3.088021610      3.136476090
6       -1.316792950     -3.258360360      2.607510260
6        0.864015470     -4.232490810      1.152164160
6        2.270622860     -0.364936430      3.426674320
6        2.141692010     -2.575534350      2.422518120
6        1.735866910     -1.627723910      3.432215940
6        1.103056120     -3.561862900     -2.337684720
6        2.143127800     -2.591083070     -2.413167600
6        2.887212290     -2.154108520     -1.252224460
6        0.860751940     -4.263697810     -1.156819540
6        1.652408330     -3.901694950      0.002215250
6        2.615123490     -2.823883530      0.000790460
6        2.877965510     -2.145020530      1.274730880
6        3.442833560     -0.796777570      1.271956410
6        3.214425530      0.023439090      2.422604890
21      -0.687265460     -2.587290460     -0.301091970
