# Supplementary material for: Thirty Years of Hide-and-Seek: Capturing Abundant but Elusive MIII@C3v(8)-C82 Isomer, and the Study of Magnetic Anisotropy Induced in Dy3+ Ion by the Fullerene π-Ligand
Source: J Am Chem Soc. 2024 Sep 2;146(36):25328–42. doi: 10.1021/jacs.4c10050 (PMC11403620; doi:10.1021/jacs.4c10050)
Supplement: Supplementary file 2 — ja4c10050_si_002.zip [file ja4c10050_si_002.zip › coords/MC82_isomers/ScC82/ScC82_3-C2.xyz]

6        3.892737200      0.444646920     -2.303667570
6        3.253042170      1.737584240     -2.391521060
6        4.498046950      0.044507810     -1.101973340
6        3.303095490      2.617639990     -1.316913290
6        2.176079560      3.459090330     -1.021823170
6        2.015932020      1.594572510     -3.127765040
6        0.871825170      2.375615020     -2.827623450
6        0.960950530      3.368623230     -1.746406610
6       -1.507559130      3.345362810     -1.577577270
6       -0.260432450      3.786282590     -1.061466290
6       -0.236135110      4.115525710      0.317926820
6        3.589973060     -2.224580130     -1.372406940
6        2.947676610     -1.805048270     -2.597087810
6        4.313289520     -1.303281820     -0.615681090
6        3.067434540     -0.487321970     -3.032783700
6        1.901999980      0.209848900     -3.518690020
6        1.681609170     -2.478713060     -2.688538730
6        0.525831160     -1.832393580     -3.181442630
6        0.637987200     -0.424605540     -3.603991360
6       -1.598775900      2.451813480     -2.691986800
6       -0.411723580      1.825492990     -3.214067670
6       -0.520357020      0.438641520     -3.605455500
6       -1.804600300     -0.196074100     -3.475305490
6        1.379691090     -3.770252840      1.195186140
6        2.594020270     -3.215955540      0.695092120
6        2.723893040     -3.180360020     -0.722045170
6        1.585401700     -3.395372240     -1.573973560
6        0.337079340     -3.818948650     -1.064822200
6        0.300000910     -4.117726600      0.330368160
6       -2.101749420     -3.663124460      0.409624350
6       -0.932536820     -3.944634450      1.071870480
6       -1.906158790     -1.564188000     -3.052132920
6       -0.763824890     -2.371000430     -2.776373370
6       -0.874349420     -3.385760360     -1.744887400
6       -2.118255510     -3.488061620     -1.033278190
6        3.284305410     -2.188868220      1.484207770
6        4.120143580     -1.253355850      0.820742340
6        0.795952660     -3.302205860      2.441837680
6        1.420673530     -2.291999480      3.147544470
6        2.664453310     -1.729556260      2.683565780
6       -1.397914210      0.040561580      3.707647610
6        0.625703250     -1.258199620      3.754282850
6       -0.791779900     -1.238426100      3.616207090
6       -1.465263560     -2.293928260      2.856623390
6       -2.718487090     -2.000482830      2.165739460
6       -0.642178960     -3.340145710      2.341115140
6       -3.067232580     -2.769001810      1.005917940
6        2.659082300     -0.345045840      3.043786720
6        3.334519290      0.635230240      2.268052450
6        4.167191520      0.131424880      1.222799020
6        4.446601480      0.921987510      0.045991190
6        3.894366400      2.190557530     -0.060558890
6        1.484406310      2.271641850      2.842947000
6        2.753152720      1.975285060      2.163791060
6        3.100103430      2.742905070      1.014320810
6        0.669792930      3.319014040      2.327374330
6        0.972821680      3.936651670      1.066566550
6        2.152003560      3.637994940      0.412795350
6        1.408286810     -0.052660250      3.704173090
6       -0.615845710      1.247743140      3.744370680
6        0.807820350      1.223873230      3.607622930
6       -2.639390700      1.726957410      2.667010060
6       -1.403435740      2.285510690      3.141197380
6       -0.770158030      3.294650920      2.429507640
6       -4.049863900      1.237518020      0.760315730
6       -3.229030650      2.183430290      1.464356680
6       -3.845447150     -2.234630430     -0.072396520
6       -4.379777530     -0.930578210     -0.002880430
6       -4.074074400     -0.147527130      1.162021730
6       -3.281958650     -0.652273120      2.249807180
6       -2.637749150      0.324329020      3.040162660
6       -3.897718040     -0.468162870     -2.399836700
6       -3.169750890     -1.724994470     -2.379882130
6       -3.232331810     -2.662044900     -1.323882400
6       -4.557531070     -0.049063120     -1.155003620
6       -3.568917100      2.255120570     -1.423757770
6       -2.893548500      1.825550880     -2.652461490
6       -3.029405370      0.479309200     -3.111535710
6       -4.354797080      1.310875680     -0.662341500
6       -1.343755180      3.770381110      1.190747320
6       -2.540475000      3.218694320      0.688652900
6       -2.667166210      3.147943710     -0.743727350
21      -2.398606030      0.297401630     -0.953341280
