# Supplementary material for: Thirty Years of Hide-and-Seek: Capturing Abundant but Elusive MIII@C3v(8)-C82 Isomer, and the Study of Magnetic Anisotropy Induced in Dy3+ Ion by the Fullerene π-Ligand
Source: J Am Chem Soc. 2024 Sep 2;146(36):25328–42. doi: 10.1021/jacs.4c10050 (PMC11403620; doi:10.1021/jacs.4c10050)
Supplement: Supplementary file 2 — ja4c10050_si_002.zip [file ja4c10050_si_002.zip › coords/MC82_isomers/ScC82/ScC82_4-Cs.xyz]

6        1.659488760      4.374505800      0.004790970
6        2.178126520      3.642486490      1.162187150
6        0.216320260      4.740609670      0.004843240
6        1.433353490      3.439411650      2.349668260
6        1.628750380      2.281467320      3.141170300
6        2.981371190      2.522645040      0.718421690
6        3.185877490      1.323768080      1.480475610
6        2.511159380      1.204711350      2.748143980
6        2.809125850     -1.239811130      2.626778810
6        2.237461080     -0.123115770      3.277939360
6        1.025917130     -0.372192690      3.991765530
6       -0.000053130      3.777864350     -2.330427510
6        1.433340350      3.442290000     -2.341068220
6       -0.573862620      4.328587540     -1.157298140
6        2.179189310      3.645086000     -1.154049910
6        2.981290820      2.523560220     -0.711503370
6        1.628476630      2.285047750     -3.133935450
6        2.511111230      1.207850130     -2.742587160
6        3.186071200      1.325575650     -1.474985210
6        3.571417530     -1.096066150      1.409304750
6        3.628876160      0.149938550      0.739181800
6        3.628845550      0.150817020     -0.735077680
6        3.571400880     -1.094425830     -1.406640710
6        0.041744000      0.689237880     -4.125834100
6       -0.677770420      2.780270550     -3.102407230
6        0.344066210      1.966875010     -3.717151300
6        1.025787540     -0.367503730     -3.988108190
6        2.809069550     -1.236777430     -2.624250220
6        2.237334710     -0.119287590     -3.273998120
6       -1.268454790      0.147897090     -3.938044680
6       -2.240554580      0.837359760     -3.141788050
6       -1.928657360      2.191675820     -2.709742250
6       -2.502785290      2.703796580     -1.468114200
6       -1.808737690      3.714482250     -0.716558330
6       -3.368802470      1.877219000     -0.722666320
6       -1.095129070     -1.281198170     -3.860491430
6       -1.965662770     -2.051190350     -3.115745590
6       -3.032203560     -1.413479500     -2.383790080
6       -3.156546430      0.010300800     -2.349240630
6       -3.718622880      0.563748770     -1.164932050
6        2.156722950     -2.525587920     -2.600572260
6        0.835022840     -2.691276630     -3.099109570
6        0.321360680     -1.600689680     -3.866557210
6       -3.368816040      1.876283000      0.729277120
6       -2.502531290      2.701877160      1.475637950
6       -1.808456440      3.713128380      0.725069610
6       -0.573343800      4.325763100      1.166348520
6        0.000004000      3.774662370      2.339235130
6       -2.240489840      0.833594470      3.147127960
6       -1.928554560      2.188537490      2.716741040
6       -0.677654380      2.776561100      3.110236360
6       -1.268357360      0.143184220      3.942396480
6        0.041962240      0.684367160      4.131018750
6        0.344238670      1.962500650      3.724159080
6       -3.718628140      0.562346630      1.169873160
6       -3.032091600     -1.416335710      2.386241580
6       -3.156456330      0.007452150      2.353487380
6       -3.269704130     -2.219693700     -1.223842230
6       -3.703586460     -1.641801900      0.001078400
6       -3.962513300     -0.241024570      0.001944080
6       -3.269651700     -2.221191170      1.225273990
6       -1.492605390     -3.201140630      2.379844830
6       -1.965569360     -2.054891310      3.117347680
6       -1.095034730     -1.285786670      3.863052150
6        0.365629540     -4.197968500      1.174329910
6       -0.101243460     -3.540186480      2.346890650
6       -2.321708490     -3.320578250     -1.224603800
6       -0.467650370     -4.313217700     -0.000595250
6       -1.810891370     -3.839705880     -0.000298390
6       -2.321694180     -3.322025300      1.224657600
6        2.605284100     -3.221023680     -1.419661260
6        1.727676720     -4.054082060     -0.724041560
6        0.365585280     -4.196511150     -1.175320990
6       -0.101269170     -3.537411920     -2.347132090
6       -1.492645570     -3.198347270     -2.379653360
6        2.605360310     -3.222711900      1.419826530
6        3.491359490     -2.342767350      0.695948250
6        3.491317660     -2.341895650     -0.694730360
6        1.727701540     -4.055005680      0.723252250
6        0.321434450     -1.605217700      3.868586610
6        0.835060490     -2.694852090      3.099809240
6        2.156759940     -2.528582870      2.601489920
21       0.423039860      2.601155840     -0.000735150
