# Supplementary material for: Thirty Years of Hide-and-Seek: Capturing Abundant but Elusive MIII@C3v(8)-C82 Isomer, and the Study of Magnetic Anisotropy Induced in Dy3+ Ion by the Fullerene π-Ligand
Source: J Am Chem Soc. 2024 Sep 2;146(36):25328–42. doi: 10.1021/jacs.4c10050 (PMC11403620; doi:10.1021/jacs.4c10050)
Supplement: Supplementary file 2 — ja4c10050_si_002.zip [file ja4c10050_si_002.zip › coords/MC82_isomers/ScC82/ScC82_5-C2.xyz]

6       -3.843080710     -0.270434270     -2.299862700
6       -2.977761260      0.626185480     -3.070771650
6       -4.437341710      0.214042440     -1.050821740
6       -2.759614900      1.974603590     -2.683633170
6       -1.480833080      2.578953340     -2.877639160
6       -1.809303330     -0.106910760     -3.513509530
6       -0.504299470      0.466491700     -3.715591710
6       -0.336067120      1.866936490     -3.393214420
6        2.092078420      1.486519570     -3.146190630
6        0.985813070      2.358937050     -3.022744080
6        1.118601550      3.393820650     -2.047741510
6       -2.124812870     -3.432209820     -1.113456940
6       -3.156869530     -2.466557930     -1.142679490
6       -3.148996740     -1.547529370     -2.260568120
6       -1.967912390     -1.459896890     -3.087738150
6       -0.869746370     -2.357994280     -2.988355960
6       -1.023733700     -3.416786640     -2.064451250
6        1.389907960     -3.550240000     -1.790771740
6        0.127820230     -3.946582740     -1.397245860
6        1.926963670      0.114140160     -3.561225930
6        0.634357850     -0.450001990     -3.714346890
6        0.453627730     -1.868089890     -3.364222780
6        1.568646770     -2.586718590     -2.855716040
6       -3.719726020     -1.976443680      0.120379390
6       -4.256771820     -0.625459710      0.125506660
6       -1.589259890     -3.905243890      0.138719170
6       -2.097144180     -3.419956600      1.334259460
6       -3.181428390     -2.465036970      1.334933040
6        1.013581770     -2.417178660      3.073156130
6       -1.208906470     -3.133647950      2.419473830
6        0.210597940     -3.266722210      2.268435250
6        0.760922950     -3.757436210      1.003932400
6        2.113927540     -3.353041370      0.583926880
6       -0.170978040     -4.134859330     -0.004448120
6        2.421126460     -3.360391180     -0.806360940
6       -2.989208450     -1.623779270      2.497641310
6       -3.339156750     -0.248062910      2.446071230
6       -3.975505910      0.222880630      1.261203680
6       -2.552561420      0.690250450      3.168918050
6       -1.786493730     -2.038111900      3.160946500
6        0.441448690     -1.347427540      3.851553160
6       -0.957513950     -1.089877010      3.837126390
6       -1.390133820      0.272552800      3.885611870
6       -2.301616850      2.018186980      2.645408710
6       -2.839258280      2.453743210      1.417298870
6       -3.798982290      1.568294910      0.786052280
6       -4.125583400      1.585982210     -0.621443380
6       -3.329252450      2.457012600     -1.424282330
6       -0.716668490      3.768072510      1.008445430
6       -2.052810080      3.357499690      0.580169080
6       -2.355088480      3.334666210     -0.823222330
6        0.227065820      4.131920210     -0.000709500
6       -0.056317400      3.919054500     -1.386653090
6       -1.308935740      3.522101730     -1.797657970
6       -0.989416250      2.421680350      3.075410810
6        1.234092310      3.125663910      2.432314940
6       -0.177161640      3.273782910      2.277593470
6        1.397260320     -0.275168130      3.889608880
6        0.972869080      1.086442490      3.840911730
6       -0.431908230      1.349598920      3.844602360
6        1.797867140      2.028974950      3.165457530
6        3.219547290      2.443905520      1.356812890
6        2.138183080      3.403115000      1.344231710
6        1.644909900      3.892048880      0.152115070
6        4.307506120      0.618598060      0.187340960
6        3.778039760      1.943232080      0.140441700
6        2.575433870     -0.701450310      3.184952160
6        4.066080770     -0.241634110      1.321174010
6        3.384631790      0.230477250      2.473858440
6        3.016061900      1.606712410      2.496278070
6        3.381577660     -2.444999650     -1.384245460
6        4.100396500     -1.583509260     -0.570246500
6        3.877785950     -1.597359720      0.847688730
6        2.900762570     -2.454326720      1.436685880
6        2.328556290     -2.016473470      2.665179580
6        3.814581640      0.249005590     -2.190304810
6        3.031344600     -0.637189750     -3.019435270
6        2.842014660     -1.961557420     -2.642016240
6        4.343083570     -0.212178330     -0.985149840
6        2.189591990      3.410855300     -1.101719540
6        3.230108130      2.432978630     -1.128449180
6        3.225321900      1.562688440     -2.256341820
21      -2.291770460      0.335189240     -0.891911570
