# Supplementary material for: Thirty Years of Hide-and-Seek: Capturing Abundant but Elusive MIII@C3v(8)-C82 Isomer, and the Study of Magnetic Anisotropy Induced in Dy3+ Ion by the Fullerene π-Ligand
Source: J Am Chem Soc. 2024 Sep 2;146(36):25328–42. doi: 10.1021/jacs.4c10050 (PMC11403620; doi:10.1021/jacs.4c10050)
Supplement: Supplementary file 2 — ja4c10050_si_002.zip [file ja4c10050_si_002.zip › coords/MC82_isomers/ScC82/ScC82_6-Cs.xyz]

6        3.205998700      0.518618070      2.682303640
6        3.890870320      0.642352800      1.446025840
6        3.682614250      1.864152960      0.710162000
6        4.152146400     -0.543762570      0.711424360
6        3.647757560     -1.811965630      1.163872920
6        2.843026240     -1.921783470      2.334120300
6        2.720492160     -0.745298280      3.142156880
6        4.147282860     -0.547404000     -0.741640420
6        3.878331520      0.639019070     -1.473556040
6        3.655443280      1.841023580     -0.718244580
6        3.202676930      0.520563350     -2.716051260
6        2.319579050     -3.506696300     -0.013297220
6        3.369655840     -2.601664680     -0.013491950
6        3.649889570     -1.814280550     -1.191830770
6        2.841184270     -1.922110470     -2.364150130
6        2.715863400     -0.748411920     -3.169412690
6        0.597303840     -2.637690990      3.146675050
6        1.738031180     -2.891675880      2.336615550
6        1.500423540     -3.665777770      1.161724300
6        2.282394190      1.551525290     -3.162102360
6        2.044509120      2.709247040     -2.387139510
6        2.793140330      2.890385090     -1.164638170
6        0.738963190      3.262197290     -2.409824010
6        0.484628720     -1.413965700     -3.948464620
6        1.515042700     -0.490772340     -3.928723580
6        1.204693710      0.910564620     -3.877888160
6       -0.144193970      1.366473090     -3.763918570
6       -0.337246270      2.609684070     -3.089595180
6        1.499465270     -3.663954990     -1.190106950
6        1.738422110     -2.891105960     -2.366049010
6        0.597962430     -2.637254540     -3.177366620
6        0.207054940      3.927009920     -1.232750780
6        0.959904090      4.156864770     -0.030483010
6        2.335939930      3.660198530     -0.014960540
6        0.215421970      4.014055710      1.210728290
6       -1.224372490      3.710802410     -1.250069900
6       -3.109220140      2.797603110     -0.025095870
6       -1.949816290      3.598847410     -0.034453420
6       -1.198045230      3.699168100      1.178148050
6       -2.637295440      1.968589540     -2.339089640
6       -1.552005710      2.895965540     -2.378115920
6       -3.493685910      2.043083420     -1.198215720
6       -2.496440990      0.700692690     -3.060437680
6       -0.884994660     -0.973385380     -3.938967520
6       -1.239653920      0.395712690     -3.762400230
6       -3.303598670     -0.390007480     -2.616358020
6        0.768284300      3.318805400      2.376293780
6        2.101728600      2.775657680      2.385463040
6        2.892409000      2.984348540      1.178667180
6        2.278795000      1.557570280      3.103212660
6       -0.315334970      2.585639410      3.001140360
6       -0.139518860      1.355451690      3.705422790
6        1.205704820      0.908589230      3.832038240
6        0.483860070     -1.411854590      3.915324440
6        1.519000580     -0.487345480      3.897818310
6       -3.490919750      2.039592350      1.152649580
6       -2.628655490      1.953293110      2.281881660
6       -1.518861860      2.856113720      2.288379090
6       -2.494838300      0.697016350      3.015376920
6       -1.239212450      0.393503000      3.717069920
6       -0.883895190     -0.974866150      3.903426030
6       -4.234746200      0.899717460      0.705113510
6       -4.137556580     -0.297588970      1.408457440
6       -3.308151260     -0.393151170      2.579945140
6       -4.044975690     -1.548721340     -0.713939450
6       -4.137805300     -0.296343570     -1.445695540
6       -4.233627530      0.900263680     -0.745676870
6       -4.046418670     -1.550771860      0.678329840
6       -1.632120450     -2.023653770     -3.301148230
6       -3.154828390     -2.422373090     -1.419637190
6       -2.810634260     -1.743822430     -2.657251410
6        0.172421540     -3.965750810     -0.740800300
6       -3.156719760     -2.425189920      1.384818330
6       -2.208131190     -3.245349990      0.716178930
6       -2.207905850     -3.244020550     -0.750118080
6       -0.974296380     -3.580141990     -1.473657390
6       -0.723165230     -3.002179730     -2.754055610
6       -2.811569650     -1.746895470      2.622346490
6       -1.633827460     -2.027589010      3.268396350
6       -0.724014840     -3.005740610      2.724315500
6       -0.974723300     -3.582156830      1.441220140
6        0.171688620     -3.966155090      0.709821910
21       1.028435940      1.973768550      0.469013010
