# Supplementary material for: Thirty Years of Hide-and-Seek: Capturing Abundant but Elusive MIII@C3v(8)-C82 Isomer, and the Study of Magnetic Anisotropy Induced in Dy3+ Ion by the Fullerene π-Ligand
Source: J Am Chem Soc. 2024 Sep 2;146(36):25328–42. doi: 10.1021/jacs.4c10050 (PMC11403620; doi:10.1021/jacs.4c10050)
Supplement: Supplementary file 2 — ja4c10050_si_002.zip [file ja4c10050_si_002.zip › coords/MC82_isomers/ScC82/ScC82_7-C3v.xyz]

6        3.946415880      1.423080720      1.230298890
6        3.522715300      0.688901960      2.413773640
6        4.330843440      0.715830840      0.089910850
6        3.522799350     -0.696208850      2.410559280
6        2.428839010     -1.399101340      3.021521760
6        1.130873490      3.323203830      2.309281590
6        3.137353130      2.600937290      1.122514400
6        2.314234820      2.639986510      2.308889840
6       -1.161585060      3.393429290      2.411451660
6       -0.006125170      2.800730990      3.024922320
6       -2.360125020      2.701432210      2.412075780
6       -0.003805320     -2.803807970      3.022618760
6       -0.001092320     -1.466047220      3.521443880
6        1.269180890     -0.732556590      3.520877230
6        1.268214470      0.726934050      3.522612610
6        2.429883760      1.392486930      3.024439470
6       -1.264649510     -0.735604150      3.523762270
6       -1.264799770      0.731046020      3.523546470
6       -0.001926330      1.460246390      3.522947490
6       -2.424001190      1.404626570      3.026093030
6        0.684095300      4.012115430      1.118973480
6        1.337195900      3.782645970     -0.130690410
6        2.609894190      3.046163200     -0.128252550
6        3.019915480      2.295232650     -1.310437070
6        3.873541060      1.163671930     -1.191998230
6        2.136718410      2.291599350     -2.436738430
6       -0.738319260      4.131556100      1.227812440
6       -1.543314450      4.115554860      0.084554830
6       -0.924628370      3.943282820     -1.194702880
6        0.481615100      3.769818730     -1.316661240
6        0.914581600      3.018495180     -2.456011870
6        2.011798110      1.184972290     -3.337041460
6        2.733015700     -0.026577600     -3.063432000
6        3.677836520     -0.013660420     -2.020930730
6        2.052118200     -1.241810730     -3.339278070
6        0.714760520      1.235533460     -3.991807430
6       -1.432509890     -0.006687370     -3.991625590
6        0.007163530     -0.017952200     -4.266108610
6        0.702184360     -1.221421040     -3.866411130
6       -1.833219810      3.169325970     -2.027891340
6       -1.387915520      2.397180450     -3.128235260
6        0.025869730      2.398874950     -3.417635790
6       -2.096093730      1.172891850     -3.418000780
6        2.196289900     -2.375091810     -2.476929900
6        3.041162280     -2.334097380     -1.324790490
6        3.883001990     -1.187718300     -1.193978780
6        4.331621810     -0.732141010      0.089163720
6        3.951737800     -1.434318370      1.232478710
6        1.343781080     -3.803140970     -0.127669930
6        2.618898250     -3.066712970     -0.128271310
6        3.137067080     -2.609803860      1.121256260
6        0.689665670     -4.023116730      1.122358710
6        1.133140590     -3.330212160      2.308773210
6        2.315970940     -2.647183110      2.308234360
6        0.955115450     -3.092104530     -2.476378400
6       -0.915903840     -3.959504960     -1.191765770
6        0.497693880     -3.803123410     -1.323683190
6       -2.035852150     -1.153981410     -3.334658360
6       -1.347241730     -2.384191870     -3.061409250
6        0.045299640     -2.401128020     -3.338371100
6       -1.830515040     -3.195347610     -2.018427990
6       -2.787898980     -3.395274390      0.093071950
6       -1.534195460     -4.119753750      0.091795580
6       -0.735555790     -4.141146380      1.234613790
6       -3.207655870     -2.708097130      1.233391880
6       -3.055647530     -0.708214130     -2.433405520
6       -3.500698670     -1.470828740     -1.307113170
6       -2.947601680     -2.775793400     -1.188908990
6       -2.957100320      2.769572300     -1.193596860
6       -3.947484140      0.730675350     -0.128344430
6       -3.509269960      1.464728590     -1.314714550
6       -3.074784320      0.713445510     -2.453876770
6       -3.823482510     -1.418651340      1.125635750
6       -3.945851710     -0.739749390     -0.125274930
6       -3.445177980     -0.685685470      2.311510560
6       -3.445305350      0.680755220      2.311379250
6       -3.819296980      1.411667940      1.120984710
6       -3.211704740      2.703330570      1.228993910
6       -2.796235280      3.392164300      0.085160160
6       -1.159796700     -3.400140310      2.412644840
6       -2.359381090     -2.707676090      2.416410510
6       -2.422109150     -1.409224980      3.026644080
21      -0.287145400      0.482782950     -2.153835850
