# Supplementary material for: Thirty Years of Hide-and-Seek: Capturing Abundant but Elusive MIII@C3v(8)-C82 Isomer, and the Study of Magnetic Anisotropy Induced in Dy3+ Ion by the Fullerene π-Ligand
Source: J Am Chem Soc. 2024 Sep 2;146(36):25328–42. doi: 10.1021/jacs.4c10050 (PMC11403620; doi:10.1021/jacs.4c10050)
Supplement: Supplementary file 2 — ja4c10050_si_002.zip [file ja4c10050_si_002.zip › coords/MC82_isomers/ScC82/ScC82_8-C3v.xyz]

21      -0.518240050      0.560858980     -2.197898880
6        3.613047760     -0.001532750     -2.054299670
6        3.760814390      1.168642910     -1.216785400
6        3.973610990      0.723710090      0.128207520
6        3.973263800     -0.721734690      0.126217410
6        3.762772020     -1.168870710     -1.222515270
6        3.041656860     -2.367487350     -1.502027390
6        2.660108240     -3.163520250     -0.389400670
6        2.935045680     -2.742797550      0.947600200
6        3.501519350     -1.458780270      1.238897610
6        3.072312690     -0.731703230      2.439186990
6        2.174734810     -1.401674040      3.320566750
6        1.518725400     -2.635619960      2.928253110
6        1.888756690     -3.282889830      1.776991790
6        0.895935210     -3.920346370      0.953885830
6       -0.497471240     -3.767261660      1.248280440
6       -0.908381040     -3.027541320      2.448566720
6        0.123471320     -2.584921960      3.325815200
6       -0.020936060     -1.419702740      4.145778920
6       -1.221758370     -0.725006740      4.153934380
6       -2.308219210     -1.177764330      3.337079810
6       -2.179275880     -2.291002070      2.454148190
6       -3.025414890     -2.298863160      1.257325540
6       -3.858267680     -1.169529840      0.974232840
6       -3.802139990      0.008284130      1.800652630
6       -3.050633590      0.006612970      2.950869430
6       -2.307390540      1.189070290      3.340591470
6       -2.178270670      2.303947090      2.460453960
6       -3.026430510      2.313750400      1.263398210
6       -3.854766090      1.185502930      0.976460330
6       -4.080748540      0.735929450     -0.368812310
6       -3.576059420      1.469229910     -1.469498210
6       -2.903680600      2.687974060     -1.194625140
6       -2.625510320      3.099940350      0.146850360
6       -1.374778870      3.816438040      0.142449910
6       -0.882353350      3.845380320     -1.202583820
6       -1.811303110      3.122334970     -2.044273770
6       -1.411487200      2.423114820     -3.228030210
6        0.004843470      2.419148360     -3.527030690
6        0.929773640      3.083957890     -2.636822200
6        0.511126400      3.821316460     -1.479763670
6        1.400088700      3.898651960     -0.379491910
6        2.661973480      3.168413120     -0.381499730
6        3.033480490      2.360707070     -1.484966800
6        2.162511740      2.357049490     -2.625024630
6        2.007954620      1.204726510     -3.454832880
6        2.711948030     -0.010743200     -3.150037650
6        2.040133430     -1.228630780     -3.467054650
6        0.679482060     -1.206768490     -3.973096930
6       -0.013473750     -0.005698770     -4.328993140
6        0.688395350      1.232767360     -4.057279890
6       -2.143373080      1.209613540     -3.574012510
6       -1.458141070      0.012719100     -4.113064570
6       -2.058375780     -1.138400740     -3.453619930
6       -3.115547060     -0.691957010     -2.601676400
6       -3.140158060      0.737805480     -2.632007280
6       -4.081350480     -0.720544110     -0.367044960
6       -3.566213790     -1.446684120     -1.466522820
6       -2.902578510     -2.674342150     -1.202447730
6       -2.623337500     -3.082673210      0.142675830
6       -1.375354050     -3.808476840      0.137702180
6       -0.885911300     -3.851057240     -1.212419170
6       -1.821475850     -3.134351640     -2.044213200
6       -1.363743610     -2.366902860     -3.144716700
6        0.022966140     -2.401714080     -3.468034770
6        0.951799680     -3.119606000     -2.662493190
6        0.511289560     -3.828410230     -1.495911510
6        1.394248200     -3.893896410     -0.386139350
6        2.203143340     -2.393446540     -2.663640710
6        3.072302480      0.737087360      2.441559660
6        3.501115150      1.464043510      1.243345780
6        2.939108660      2.750000560      0.958372790
6        1.893391700      3.291932440      1.787248740
6        1.521124280      2.642467930      2.938595660
6        2.175515070      1.407373210      3.325762360
6        1.242096720      0.695877330      4.146756150
6        1.241740000     -0.691769440      4.142401160
6       -1.220529350      0.732017140      4.155919550
6       -0.019369730      1.424747250      4.152183560
6        0.126570430      2.593040520      3.334289370
6       -0.905187630      3.037493140      2.456586370
6       -0.492167940      3.774540040      1.255908150
6        0.899437260      3.926703060      0.964454180
