# Supplementary material for: Thirty Years of Hide-and-Seek: Capturing Abundant but Elusive MIII@C3v(8)-C82 Isomer, and the Study of Magnetic Anisotropy Induced in Dy3+ Ion by the Fullerene π-Ligand
Source: J Am Chem Soc. 2024 Sep 2;146(36):25328–42. doi: 10.1021/jacs.4c10050 (PMC11403620; doi:10.1021/jacs.4c10050)
Supplement: Supplementary file 2 — ja4c10050_si_002.zip [file ja4c10050_si_002.zip › coords/MC82_isomers/ScC82/ScC82_9-C2v.xyz]

6       -0.943409810      3.895818830     -1.216862630
6       -1.669559370      3.773207130     -0.000003520
6       -2.823037680      2.918186320     -0.000003760
6       -0.943409420      3.895814090      1.216855550
6        0.479319260      4.057975070      1.213777330
6        1.230918780      4.053895120     -0.000001700
6        0.479319550      4.057976320     -1.213782840
6       -1.312801780      3.111911080      2.384619260
6       -2.414879170      2.224711000      2.348411390
6       -3.213968300      2.175611990      1.157440730
6       -2.318927340      1.024544860      3.103329270
6        2.229060070      2.808467750      2.401080510
6        0.980321950      3.396713840      2.396020130
6       -0.107613270      2.756208740      3.085394210
6        0.059424100      1.473670530      3.691064270
6       -1.104151280      0.654925770      3.763793380
6        3.050385340      2.846227130     -1.206405820
6        2.559205250      3.429633320      0.000000580
6        3.050388270      2.846231990      1.206409820
6       -2.983680330     -0.182655710      2.660680360
6       -3.828142020     -0.235101760      1.503198090
6       -3.921212090      0.986923850      0.734066830
6       -3.842525840     -1.481462240      0.741919550
6       -2.174715330     -1.298691770      3.113022830
6       -0.921912790     -3.240753820      2.384023510
6       -2.123887560     -2.496554310      2.355154390
6       -2.928588620     -2.532584130      1.157391970
6        2.447732470      1.560512240      3.089898700
6        1.372454100      0.822072840      3.663179020
6        1.463953120     -0.643982230      3.664356270
6        0.241788350     -1.451138550      3.692926120
6       -1.014906530     -0.780955050      3.769326460
6        0.233162090     -2.743901190      3.087694100
6       -3.842548240     -1.481476090     -0.741964720
6       -3.828197240     -0.235091520     -1.503234380
6       -3.921233090      0.986929030     -0.734078670
6       -2.983722080     -0.182629480     -2.660689470
6       -2.928599110     -2.532615470     -1.157414610
6       -0.921894380     -3.240796970     -2.384031030
6       -2.123870980     -2.496615880     -2.355163650
6       -2.174724990     -1.298733160     -3.112971070
6       -0.457443190     -3.971560580      1.217119170
6       -1.187959410     -3.932078940      0.000000640
6       -2.427626960     -3.205607430     -0.000004380
6       -0.457428860     -3.971572200     -1.217109800
6       -2.318940040      1.024556800     -3.103341570
6       -2.414880560      2.224720280     -2.348415590
6       -3.213978890      2.175620120     -1.157449120
6       -1.312805620      3.111920770     -2.384629210
6       -1.104155080      0.654917110     -3.763764370
6        0.059422850      1.473665160     -3.691058250
6       -0.107613110      2.756207470     -3.085398050
6        2.229057220      2.808459150     -2.401075820
6        0.980322260      3.396713220     -2.396024480
6        2.622144920     -1.245314370     -3.090349880
6        1.463949450     -0.643990680     -3.664347790
6        1.372449740      0.822063920     -3.663165790
6        2.447728680      1.560503190     -3.089888050
6       -1.014920290     -0.780954950     -3.769284260
6        0.233170430     -2.743913350     -3.087688510
6        0.241779570     -1.451141560     -3.692906090
6        4.036748820     -1.176524730     -1.204109590
6        3.610638870     -0.465522720     -2.396323390
6        3.524694160      0.907775270     -2.395773530
6        4.036749080     -1.176521460      1.204121600
6        4.311435130     -0.470437100      0.000005730
6        1.390703110     -3.247369960     -2.398457340
6        3.377916780     -2.447366030      1.206851740
6        2.962193260     -3.085428050      0.000007620
6        3.377919310     -2.447369530     -1.206838460
6        2.558635970     -2.510542750     -2.402543430
6        2.558626920     -2.510533250      2.402550390
6        1.390693150     -3.247360530      2.398464320
6        0.974825950     -3.963223610      1.215168310
6        1.718533610     -3.866023820      0.000007500
6        0.974836100     -3.963234120     -1.215158540
6        3.524699970      0.907782870      2.395786230
6        3.610642530     -0.465516950      2.396335720
6        2.622144660     -1.245306050      3.090358260
6        3.859876480      1.665626150     -1.203706910
6        4.220387300      0.998634860      0.000004600
6        3.859880600      1.665630980      1.203715890
21      -2.116591260     -0.331034030     -0.000112410
