# Supplementary material for: Thirty Years of Hide-and-Seek: Capturing Abundant but Elusive MIII@C3v(8)-C82 Isomer, and the Study of Magnetic Anisotropy Induced in Dy3+ Ion by the Fullerene π-Ligand
Source: J Am Chem Soc. 2024 Sep 2;146(36):25328–42. doi: 10.1021/jacs.4c10050 (PMC11403620; doi:10.1021/jacs.4c10050)
Supplement: Supplementary file 2 — ja4c10050_si_002.zip [file ja4c10050_si_002.zip › coords/MC82_isomers/YC82/YC82_1-C2.xyz]

6        3.245175010     -0.999345610      2.211930190
6        4.155794020     -0.818193970      1.108906980
6        4.474646700      0.506216840      0.624250860
6        2.739156860      0.171850310      2.913925300
6        3.147177720      1.466820030      2.447621190
6        3.954015070      1.619160400      1.271889250
6        0.784442560     -1.155246210      3.696377850
6        1.464413510      0.084589090      3.636699100
6        0.636626370      1.240864090      3.753707250
6        1.010759670      2.469278080      3.111483020
6        2.223422160      2.572733860      2.460209370
6       -0.799357220      1.161955830      3.698739040
6       -1.481800080     -0.075091970      3.636258790
6       -0.653944070     -1.234155540      3.750655180
6        4.045644310      1.539958700     -1.579795430
6        3.428817610      2.654701400     -0.903772370
6        4.587633420      0.462102530     -0.822655810
6        3.437444570      2.742219860      0.492648630
6        2.319126270      3.282039740      1.192507880
6        2.214821920      3.013148140     -1.603058700
6        1.076532200      3.523393540     -0.932956280
6        1.132551950      3.700260710      0.517621050
6       -1.333771420      3.744479390      0.576631350
6       -0.112403300      3.698527520      1.275770690
6       -0.158414580      3.095115920      2.569040020
6        3.694607690     -1.237235460     -2.418653860
6        3.015489210     -0.135007010     -3.082065610
6        4.452522900     -0.912301860     -1.227771140
6        3.198806280      1.213418950     -2.700487800
6        2.078657980      2.105981670     -2.721898650
6        1.714797950     -0.575242500     -3.491041610
6        0.604752420      0.318567680     -3.590445930
6        0.795781420      1.698695890     -3.178540520
6       -1.379601950      3.679740810     -0.867815000
6       -0.212365050      3.383997400     -1.607750420
6       -0.344217840      2.479497670     -2.750932960
6       -1.623683100      1.979093490     -3.094954710
6        3.389435470     -2.869442350     -0.075298110
6        2.673398100     -3.242176760     -1.303349370
6        4.238972090     -1.717150200     -0.023552510
6        2.805626770     -2.395034580     -2.476484550
6        1.564434170     -1.959682590     -3.109210770
6        1.342215590     -3.645904950     -0.903657100
6        0.125678590     -3.352526230     -1.634815610
6        0.247722970     -2.450381300     -2.767589860
6       -1.807037820      0.614749450     -3.540759350
6       -0.711629630     -0.269615540     -3.621427060
6       -0.888445160     -1.667808610     -3.197361200
6       -2.159856000     -2.066790850     -2.720472550
6        1.275129400     -2.301200880      2.975937920
6        2.450917800     -2.230401120      2.208958140
6        2.497281300     -3.081334440      1.039939820
6        1.284267910     -3.664967550      0.532005200
6        0.062069410     -3.645288200      1.254460570
6        0.123611330     -3.075963530      2.550000610
6       -2.256480250     -2.557315650      2.463117530
6       -1.036189410     -2.457192620      3.110403460
6       -2.285716520     -2.968678430     -1.604816240
6       -1.141645430     -3.494207920     -0.946982600
6       -1.189294000     -3.665051800      0.511587000
6       -2.359940150     -3.250434000      1.201799480
6       -4.090216840     -1.462336690     -1.540811610
6       -3.478845600     -2.598004450     -0.881149970
6       -3.487782260     -2.688491910      0.505348920
6       -4.644001880     -0.421934810     -0.780778340
6       -3.726542310      1.241487260     -2.351527250
6       -3.106088580      0.170368910     -3.095004000
6       -3.279765870     -1.154997310     -2.695326620
6       -4.455881540      0.950059320     -1.187395170
6       -3.386084950      2.839556410     -0.029067600
6       -2.667049000      3.169099100     -1.242459110
6       -2.802881040      2.357268200     -2.366376370
6       -4.231783460      1.737913510      0.010682970
6       -1.289858650      2.314468360      2.981023930
6       -2.481550460      2.258974100      2.220203870
6       -2.531592600      3.129520330      1.087006550
6       -4.008550540     -1.589532960      1.295147760
6       -3.171229870     -1.438077850      2.454408690
6       -2.759943510     -0.155980600      2.919969700
6       -4.540104480     -0.469766680      0.667144050
6       -4.202945210      0.843244970      1.154073600
6       -3.280116800      1.029993630      2.224169680
39       1.920440310     -1.084604790     -0.748347750
