# Supplementary material for: Thirty Years of Hide-and-Seek: Capturing Abundant but Elusive MIII@C3v(8)-C82 Isomer, and the Study of Magnetic Anisotropy Induced in Dy3+ Ion by the Fullerene π-Ligand
Source: J Am Chem Soc. 2024 Sep 2;146(36):25328–42. doi: 10.1021/jacs.4c10050 (PMC11403620; doi:10.1021/jacs.4c10050)
Supplement: Supplementary file 2 — ja4c10050_si_002.zip [file ja4c10050_si_002.zip › coords/MC82_isomers/YC82/YC82_2-Cs.xyz]

6        2.667771840      3.248836050      0.718457960
6        1.547521990      3.715283560      1.470765960
6        0.522681810      4.359589910      0.723738980
6       -0.862439650      4.331441240      1.164888340
6       -1.199825170      3.601995580      2.303043050
6        3.423855890      2.088598290      1.149878560
6        3.113887870      1.459039200      2.332109840
6        2.005641150      1.924542900      3.140892770
6        1.191063990      3.007295070      2.707869250
6       -0.182489690      2.939526980      3.080233940
6        3.810454300      1.305599880      0.006574090
6        3.736267990     -0.126441950      0.010358900
6        3.437364220     -0.798026220     -1.249647100
6       -2.869627150      3.489177240      0.004366980
6       -3.175530260      2.686706190      1.159048930
6       -1.718355830      4.306081410      0.002998900
6       -2.378417310      2.758963660      2.299526410
6       -2.082716430      1.574920540      3.055727360
6       -3.649488860      1.391273260      0.721656400
6       -3.381945700      0.211135460      1.457615000
6       -2.570533400      0.299712190      2.680990550
6        0.341257170     -1.854321360      3.747720500
6       -0.547439240     -0.735043830      3.798250020
6       -1.856035480     -0.870388660      3.163747430
6       -2.204985170     -2.128131280      2.590592580
6       -0.751891260      1.721589480      3.597127700
6        1.450706280      0.770158710      3.779840690
6        0.041719640      0.595448910      3.917178590
6       -1.201425480      3.602412730     -2.296702940
6       -2.381087900      2.760981170     -2.290553190
6       -0.863922380      4.333603780     -1.156558880
6       -3.174786680      2.685853320     -1.153825050
6       -3.654953960      1.389496480     -0.716470870
6       -2.088869200      1.573956340     -3.053320260
6       -2.578534930      0.302177020     -2.676155880
6       -3.387716210      0.209721130     -1.450705720
6       -3.005610780     -2.219825840      1.395434940
6       -3.455728600     -1.030286990      0.725770690
6       -3.461751100     -1.033009340     -0.717062820
6       -3.016856010     -2.226266720     -1.394785540
6        1.996001510      1.908259750     -3.127539110
6        1.184522480      2.996875360     -2.695842880
6       -0.188436350      2.935830210     -3.070466270
6       -0.761316340      1.717237270     -3.594141390
6        0.029415570      0.590297910     -3.920033120
6        1.443788420      0.758191110     -3.775113660
6        1.722431710     -1.642044270     -3.407410540
6        2.254124050     -0.375558080     -3.410558080
6       -2.207464360     -2.127002860     -2.576054330
6       -1.856404100     -0.864091020     -3.158653100
6       -0.564079910     -0.731252950     -3.801880730
6        0.325795570     -1.868178940     -3.738400580
6        1.543297770      3.707518990     -1.462078590
6        0.520712500      4.356148150     -0.714936590
6        3.104992390      1.447027840     -2.317811170
6        3.419964110      2.082336350     -1.136171860
6        2.665386720      3.243235140     -0.708008360
6        3.198992370      0.015527270     -2.399448520
6       -1.627645360     -4.152055590     -1.479418740
6       -1.344489630     -3.287491260     -2.612598990
6       -0.041718970     -3.095771880     -3.142812820
6       -0.473981990     -4.713639750     -0.729500020
6       -1.568921320     -4.075344630      1.450881350
6       -2.660359730     -3.428049500      0.704248090
6       -2.688609430     -3.466633860     -0.721230990
6       -0.468461590     -4.630165650      0.714126680
6        1.090410610     -3.558674680      2.352607930
6       -0.024043450     -3.094260240      3.141100050
6       -1.322959610     -3.267426350      2.614458290
6        0.874561200     -4.245412200      1.156293320
6        2.271789310     -0.363938490      3.427881830
6        2.143439730     -2.572581530      2.424176620
6        1.738029090     -1.629436520      3.433205680
6        1.090909200     -3.560527530     -2.325282440
6        2.137733360     -2.585275120     -2.407151590
6        2.881199440     -2.150915600     -1.246730640
6        0.871219180     -4.285249530     -1.152570290
6        1.672273020     -3.930211600      0.006884570
6        2.621383410     -2.832279330      0.004776180
6        2.877976640     -2.145795310      1.275044590
6        3.443171950     -0.794374290      1.270868610
6        3.211810860      0.024462220      2.421253970
39      -0.590600910     -2.389921930     -0.340660590
