# Supplementary material for: Thirty Years of Hide-and-Seek: Capturing Abundant but Elusive MIII@C3v(8)-C82 Isomer, and the Study of Magnetic Anisotropy Induced in Dy3+ Ion by the Fullerene π-Ligand
Source: J Am Chem Soc. 2024 Sep 2;146(36):25328–42. doi: 10.1021/jacs.4c10050 (PMC11403620; doi:10.1021/jacs.4c10050)
Supplement: Supplementary file 2 — ja4c10050_si_002.zip [file ja4c10050_si_002.zip › coords/MC82_isomers/YC82/YC82_3-C2.xyz]

6        3.891879610      0.442443660     -2.303894760
6        3.250907000      1.734666030     -2.392235000
6        4.497435430      0.043574740     -1.101271010
6        3.299732800      2.614827280     -1.318035520
6        2.171660190      3.455566620     -1.022992360
6        2.013643080      1.589370540     -3.128958500
6        0.867709670      2.368076530     -2.827397690
6        0.956393170      3.362677380     -1.747193320
6       -1.511519030      3.337354490     -1.577837910
6       -0.264608990      3.779216060     -1.061379790
6       -0.240784090      4.110780950      0.317235970
6        3.591118680     -2.226633550     -1.371218390
6        2.948470280     -1.808038460     -2.595655220
6        4.313646190     -1.303889400     -0.614327580
6        3.067890690     -0.490465270     -3.032712170
6        1.901563200      0.205220980     -3.518989610
6        1.683146530     -2.483703590     -2.688169300
6        0.527172840     -1.839458760     -3.184554890
6        0.638388890     -0.432334070     -3.607431690
6       -1.605826880      2.446509840     -2.694175180
6       -0.415189930      1.815608010     -3.213905890
6       -0.523368530      0.428470240     -3.610983930
6       -1.811850240     -0.209018740     -3.501206420
6        1.382154660     -3.773094180      1.197082510
6        2.595686590     -3.217660060      0.696464840
6        2.725730630     -3.182540530     -0.720759540
6        1.587564510     -3.399570420     -1.573718070
6        0.339113380     -3.821344950     -1.063734020
6        0.302287980     -4.121052440      0.331399280
6       -2.099100750     -3.667275780      0.410701890
6       -0.929256420     -3.948034430      1.072987000
6       -1.910373890     -1.578368760     -3.073148930
6       -0.764611560     -2.377848630     -2.782047070
6       -0.873218160     -3.389558380     -1.744593060
6       -2.116101980     -3.493080450     -1.031516270
6        3.285201340     -2.189291880      1.485438300
6        4.120863870     -1.253673700      0.821638870
6        0.798045770     -3.305871140      2.443480720
6        1.422011380     -2.293553800      3.148758680
6        2.665001310     -1.730289750      2.684527660
6       -1.399067670      0.036353040      3.710304280
6        0.626984700     -1.260831600      3.755726120
6       -0.790439570     -1.241947060      3.618259950
6       -1.462939220     -2.296998770      2.857675200
6       -2.717459120     -2.004328080      2.167676580
6       -0.639385510     -3.344485280      2.342862510
6       -3.064827060     -2.774105640      1.008211230
6        2.658816930     -0.344876340      3.045035920
6        3.333791380      0.635547010      2.268226440
6        4.166525770      0.131740720      1.223294610
6        4.444963650      0.921656930      0.045950930
6        3.891955890      2.190344010     -0.061127790
6        1.482082750      2.269946720      2.842634240
6        2.751035850      1.975043290      2.163258480
6        3.097633710      2.742872730      1.012969170
6        0.665282130      3.317041860      2.326894810
6        0.967821160      3.933958770      1.065031460
6        2.147801630      3.636085230      0.411004430
6        1.409572860     -0.053474850      3.705784640
6       -0.617334360      1.245024550      3.746878370
6        0.807119430      1.221923610      3.608243490
6       -2.643109380      1.721627000      2.674653920
6       -1.405480440      2.280309960      3.143712350
6       -0.773572270      3.291365160      2.430493470
6       -4.073971640      1.235908360      0.775215820
6       -3.238260670      2.176233120      1.471705250
6       -3.842569430     -2.236368500     -0.070059110
6       -4.388789020     -0.937596150      0.008057310
6       -4.097224050     -0.153645960      1.179191160
6       -3.288497170     -0.656669020      2.257132630
6       -2.641516780      0.318795150      3.049389400
6       -3.886196810     -0.474737580     -2.392045720
6       -3.172160960     -1.736303940     -2.388414410
6       -3.229255840     -2.662612300     -1.322157070
6       -4.540068450     -0.054914120     -1.144574380
6       -3.579126000      2.253196760     -1.426301250
6       -2.903931890      1.822484570     -2.657646840
6       -3.030717970      0.470534000     -3.113763190
6       -4.354543830      1.302553460     -0.655079730
6       -1.348916670      3.763793320      1.192273330
6       -2.545538130      3.209496990      0.691613700
6       -2.674796000      3.141159700     -0.743939180
39      -2.208822770      0.296754380     -0.862271880
