# Supplementary material for: Thirty Years of Hide-and-Seek: Capturing Abundant but Elusive MIII@C3v(8)-C82 Isomer, and the Study of Magnetic Anisotropy Induced in Dy3+ Ion by the Fullerene π-Ligand
Source: J Am Chem Soc. 2024 Sep 2;146(36):25328–42. doi: 10.1021/jacs.4c10050 (PMC11403620; doi:10.1021/jacs.4c10050)
Supplement: Supplementary file 2 — ja4c10050_si_002.zip [file ja4c10050_si_002.zip › coords/MC82_isomers/YC82/YC82_4-Cs.xyz]

6        1.652869550      4.355259120      0.004576700
6        2.184512310      3.641502690      1.161465060
6        0.206383750      4.717008090      0.004816460
6        1.430750200      3.437083760      2.344862990
6        1.626874830      2.279801940      3.140175270
6        3.010337850      2.530453080      0.718837860
6        3.193617780      1.323079100      1.479375610
6        2.511687480      1.202018360      2.745065130
6        2.809775080     -1.243590820      2.625787800
6        2.236208480     -0.125998980      3.274101240
6        1.025038600     -0.375123440      3.989270180
6       -0.004427340      3.775425530     -2.327012850
6        1.430666750      3.439867260     -2.336794220
6       -0.586158980      4.326702960     -1.156382510
6        2.184465030      3.642873690     -1.153177730
6        3.010309240      2.531302120     -0.711903340
6        1.626761670      2.283535510     -3.133491520
6        2.511585900      1.205283500     -2.739694630
6        3.193560550      1.324836170     -1.473885220
6        3.571990860     -1.100415980      1.409753760
6        3.635038220      0.146480370      0.739470300
6        3.635010470      0.147358040     -0.735399080
6        3.571939250     -1.098738480     -1.407165540
6        0.040618390      0.685736000     -4.123368290
6       -0.681099950      2.777288480     -3.100595960
6        0.342857400      1.964409230     -3.716106530
6        1.024894890     -0.370374260     -3.985726280
6        2.809680600     -1.240464760     -2.623342510
6        2.236089940     -0.122102330     -3.270303650
6       -1.269399320      0.144509610     -3.935885920
6       -2.242731730      0.833260400     -3.139038840
6       -1.933176650      2.188811500     -2.707094110
6       -2.515179280      2.706190390     -1.466430330
6       -1.836336820      3.730698940     -0.718580590
6       -3.381439360      1.874294560     -0.722937450
6       -1.095583780     -1.284744210     -3.859180640
6       -1.966274770     -2.054895330     -3.114723960
6       -3.033258130     -1.417923220     -2.383300750
6       -3.159004080      0.005044090     -2.348534320
6       -3.722894120      0.558517990     -1.164237560
6        2.155348280     -2.529882490     -2.599251020
6        0.833873930     -2.694896700     -3.097868320
6        0.320396210     -1.604117230     -3.865142730
6       -3.381420430      1.873431860      0.729319700
6       -2.515141410      2.704444580      1.473767690
6       -1.836316530      3.729839760      0.727105160
6       -0.586123110      4.325328630      1.165577210
6       -0.004347570      3.772649450      2.335527510
6       -2.242619740      0.829521040      3.144130450
6       -1.933079810      2.185585520      2.713792190
6       -0.680988000      2.773592730      3.107950900
6       -1.269256380      0.139821710      3.940122750
6        0.040767060      0.680823150      4.128203890
6        0.342992360      1.959980380      3.722453330
6       -3.722857010      0.557127920      1.169064930
6       -3.033175100     -1.420765950      2.385747240
6       -3.158923050      0.002241750      2.352679890
6       -3.271684230     -2.225996150     -1.223452840
6       -3.705522010     -1.648063510      0.001099350
6       -3.965980000     -0.246860480      0.001938560
6       -3.271641260     -2.227455730      1.224946220
6       -1.493772470     -3.205689540      2.379645550
6       -1.966162560     -2.058606250      3.116370900
6       -1.095445070     -1.289340660      3.861711140
6        0.363984900     -4.203555930      1.174174580
6       -0.102713020     -3.545068230      2.346764620
6       -2.323937020     -3.326052250     -1.224606500
6       -0.470303750     -4.319938030     -0.000550910
6       -1.813011840     -3.846584440     -0.000244840
6       -2.323892610     -3.327511900      1.224754530
6        2.603301750     -3.225497520     -1.419492870
6        1.725594200     -4.060129900     -0.723616570
6        0.363942760     -4.202156660     -1.175167820
6       -0.102797990     -3.542272500     -2.346955370
6       -1.493858600     -3.202854890     -2.379381990
6        2.603352450     -3.227187930      1.419581930
6        3.489095980     -2.347121140      0.695746000
6        3.489070920     -2.346293740     -0.694641120
6        1.725620410     -4.060991180      0.722743470
6        0.320535560     -1.608721460      3.867243440
6        0.833985540     -2.698586860      3.098652040
6        2.155441630     -2.532978860      2.600183910
39       0.378336340      2.397804000      0.003463250
