# Supplementary material for: Thirty Years of Hide-and-Seek: Capturing Abundant but Elusive MIII@C3v(8)-C82 Isomer, and the Study of Magnetic Anisotropy Induced in Dy3+ Ion by the Fullerene π-Ligand
Source: J Am Chem Soc. 2024 Sep 2;146(36):25328–42. doi: 10.1021/jacs.4c10050 (PMC11403620; doi:10.1021/jacs.4c10050)
Supplement: Supplementary file 2 — ja4c10050_si_002.zip [file ja4c10050_si_002.zip › coords/MC82_isomers/YC82/YC82_5-C2.xyz]

6       -3.829765580     -0.270660420     -2.295021980
6       -2.970514590      0.624565490     -3.066118790
6       -4.420233560      0.213706930     -1.046141410
6       -2.758793310      1.976393320     -2.683030490
6       -1.481088640      2.582793790     -2.878880800
6       -1.811801660     -0.113578380     -3.530113630
6       -0.505043970      0.462580790     -3.714292390
6       -0.336819230      1.866173190     -3.389769450
6        2.091611120      1.486948440     -3.145699170
6        0.985627470      2.359163570     -3.021588070
6        1.118286920      3.396490100     -2.049227800
6       -2.121646240     -3.431134850     -1.114021460
6       -3.157219510     -2.463416110     -1.146707450
6       -3.156449490     -1.558148110     -2.277684350
6       -1.973342100     -1.470525570     -3.110249140
6       -0.870248770     -2.362725320     -2.996441160
6       -1.022518220     -3.419403140     -2.067566580
6        1.390880980     -3.553747040     -1.792339550
6        0.128822560     -3.949294550     -1.399632320
6        1.927067020      0.113144130     -3.559202580
6        0.635582840     -0.452932190     -3.715446320
6        0.454707400     -1.871409150     -3.367951470
6        1.569950290     -2.588847150     -2.856487360
6       -3.721168970     -1.971608170      0.119100340
6       -4.276724050     -0.625453210      0.133283020
6       -1.587523640     -3.905436760      0.136385890
6       -2.094211230     -3.416537890      1.333248220
6       -3.176191520     -2.460548000      1.333833730
6        1.015258780     -2.417823160      3.072502120
6       -1.208497260     -3.134149170      2.419685980
6        0.210496160     -3.266999340      2.267615240
6        0.760314700     -3.757938950      1.002669510
6        2.113892930     -3.354078690      0.583251260
6       -0.171187520     -4.137967180     -0.006431340
6        2.421902150     -3.362633840     -0.807185980
6       -2.986893410     -1.621262780      2.498886400
6       -3.342420470     -0.243976700      2.450246580
6       -3.996548270      0.228406980      1.273045900
6       -2.554804780      0.692675920      3.173626390
6       -1.786251650     -2.037218050      3.162609860
6        0.442839690     -1.346718560      3.851348330
6       -0.956647730     -1.089851430      3.838223610
6       -1.389279740      0.273314880      3.886538810
6       -2.303089920      2.021091360      2.649661430
6       -2.844525360      2.455449590      1.420966360
6       -3.816399160      1.576017080      0.797172670
6       -4.113165380      1.583993750     -0.619057670
6       -3.328982020      2.462308340     -1.426225680
6       -0.715982460      3.767280510      1.008285110
6       -2.053589060      3.356097370      0.579229500
6       -2.357477090      3.342835720     -0.825798900
6        0.228213860      4.135426170     -0.000586720
6       -0.056007970      3.922281400     -1.388017620
6       -1.309246060      3.531658510     -1.800533710
6       -0.989765260      2.421333060      3.075014460
6        1.233641160      3.125679420      2.431970440
6       -0.177217260      3.274283210      2.276867600
6        1.398606780     -0.275424030      3.891288240
6        0.974294720      1.086619460      3.841705220
6       -0.431453330      1.349236200      3.844767210
6        1.798515650      2.029629360      3.167449230
6        3.219006770      2.445752080      1.356784430
6        2.137402410      3.403873610      1.344084630
6        1.643786280      3.896196020      0.152299980
6        4.306800330      0.619488060      0.187515420
6        3.777157140      1.944492780      0.141334540
6        2.574945410     -0.701538410      3.185198820
6        4.064812040     -0.241156150      1.320480050
6        3.383377370      0.230460790      2.473297810
6        3.014651730      1.607418080      2.496432860
6        3.381897020     -2.447174830     -1.384810990
6        4.098074650     -1.584147920     -0.569203080
6        3.877505500     -1.598356760      0.847351360
6        2.900810620     -2.455518730      1.437122880
6        2.328758560     -2.018639000      2.665674070
6        3.813893790      0.248723530     -2.190600630
6        3.032293000     -0.637493030     -3.019717560
6        2.842085270     -1.963014210     -2.641552690
6        4.340311910     -0.211096800     -0.984393720
6        2.188135250      3.412192150     -1.101692030
6        3.228094740      2.433798230     -1.127942440
6        3.223400470      1.563154060     -2.256124950
39      -2.116978000      0.266456320     -0.782771580
