# Supplementary material for: Thirty Years of Hide-and-Seek: Capturing Abundant but Elusive MIII@C3v(8)-C82 Isomer, and the Study of Magnetic Anisotropy Induced in Dy3+ Ion by the Fullerene π-Ligand
Source: J Am Chem Soc. 2024 Sep 2;146(36):25328–42. doi: 10.1021/jacs.4c10050 (PMC11403620; doi:10.1021/jacs.4c10050)
Supplement: Supplementary file 2 — ja4c10050_si_002.zip [file ja4c10050_si_002.zip › coords/MC82_isomers/YC82/YC82_6-Cs.xyz]

6        3.206523670      0.519152050      2.683404780
6        3.893166420      0.643079520      1.447637170
6        3.690564580      1.867311670      0.710289330
6        4.153142920     -0.543772520      0.712101050
6        3.647312920     -1.812183900      1.163941900
6        2.841978310     -1.922191760      2.334680770
6        2.719673050     -0.746846310      3.143476760
6        4.149493770     -0.546611130     -0.740646680
6        3.881595840      0.639872440     -1.473446500
6        3.666918190      1.848111520     -0.720269430
6        3.205783000      0.520610660     -2.715722850
6        2.318943610     -3.508039520     -0.013127490
6        3.369262560     -2.601341700     -0.013045700
6        3.649368200     -1.814169260     -1.190665630
6        2.841505770     -1.922693880     -2.363363240
6        2.717012240     -0.749114860     -3.169041400
6        0.596387910     -2.638856650      3.147346450
6        1.736982860     -2.892072450      2.336740950
6        1.499653340     -3.666551940      1.161403620
6        2.284694390      1.551573530     -3.159602870
6        2.051645590      2.713233110     -2.386276940
6        2.811937470      2.904769500     -1.169761740
6        0.742008630      3.261995900     -2.402544290
6        0.484921770     -1.415065860     -3.947318640
6        1.516480940     -0.491364450     -3.927115980
6        1.205742500      0.909672440     -3.874641390
6       -0.143106090      1.364288930     -3.759680120
6       -0.335907390      2.605805220     -3.081216960
6        1.499394860     -3.665216920     -1.189281610
6        1.738218770     -2.891991580     -2.365429060
6        0.598114090     -2.638514050     -3.177012010
6        0.208401610      3.938419100     -1.230700780
6        0.963092720      4.166924680     -0.025025500
6        2.338199380      3.661973590     -0.013320560
6        0.214569480      4.014923420      1.213518760
6       -1.223524970      3.712793520     -1.245756580
6       -3.111086520      2.798493550     -0.022705810
6       -1.952450130      3.601814500     -0.030357700
6       -1.201331940      3.705072280      1.183677670
6       -2.636946750      1.966992480     -2.335846790
6       -1.549383140      2.893482690     -2.372787580
6       -3.494557130      2.042927520     -1.196736400
6       -2.495911090      0.699970840     -3.057962240
6       -0.884080710     -0.974731590     -3.937436640
6       -1.238850170      0.394634770     -3.759638930
6       -3.304101540     -0.391115630     -2.615077830
6        0.765530480      3.314189480      2.377252750
6        2.096831510      2.769422170      2.382880810
6        2.887904810      2.977545880      1.176598350
6        2.280223100      1.557112780      3.107853860
6       -0.317529810      2.587263560      3.006260630
6       -0.140384320      1.355054690      3.709906420
6        1.205143400      0.907286000      3.834668600
6        0.482942120     -1.413990150      3.916272750
6        1.519030710     -0.489312330      3.898928620
6       -3.493020840      2.040075860      1.154649420
6       -2.629871570      1.952984970      2.283386220
6       -1.521539360      2.859166650      2.293219800
6       -2.495605880      0.696372350      3.016764150
6       -1.239681750      0.392358360      3.718930530
6       -0.884350950     -0.976626000      3.904456260
6       -4.235441170      0.899235080      0.706073310
6       -4.138652700     -0.298290970      1.409006700
6       -3.308615620     -0.394157560      2.580133710
6       -4.046341490     -1.549621130     -0.713431840
6       -4.138307820     -0.297113120     -1.444978960
6       -4.234115380      0.899905090     -0.744612660
6       -4.047730850     -1.551435570      0.678629020
6       -1.632251230     -2.025354010     -3.300097670
6       -3.155936440     -2.423581870     -1.419318590
6       -2.811248820     -1.745056470     -2.656627720
6        0.171376930     -3.967383440     -0.740098160
6       -3.157978100     -2.426035450      1.385260090
6       -2.209447010     -3.246465040      0.716620630
6       -2.209071060     -3.245425490     -0.749900600
6       -0.975165310     -3.582052010     -1.473466290
6       -0.723955040     -3.004206160     -2.753927730
6       -2.812880530     -1.747986230      2.622796630
6       -1.634675760     -2.029066150      3.268356000
6       -0.725724000     -3.007281190      2.724636420
6       -0.975971820     -3.583667070      1.441747570
6        0.170533170     -3.967836380      0.709900270
39       0.955565650      1.825754420      0.348950390
