# Supplementary material for: Thirty Years of Hide-and-Seek: Capturing Abundant but Elusive MIII@C3v(8)-C82 Isomer, and the Study of Magnetic Anisotropy Induced in Dy3+ Ion by the Fullerene π-Ligand
Source: J Am Chem Soc. 2024 Sep 2;146(36):25328–42. doi: 10.1021/jacs.4c10050 (PMC11403620; doi:10.1021/jacs.4c10050)
Supplement: Supplementary file 2 — ja4c10050_si_002.zip [file ja4c10050_si_002.zip › coords/MC82_isomers/YC82/YC82_7-C3v.xyz]

6        3.946808250      1.425917130      1.231863240
6        3.522043450      0.690334480      2.414695850
6        4.331769210      0.718137000      0.090662650
6        3.522183590     -0.694544460      2.411563020
6        2.428493510     -1.397853830      3.023425080
6        1.129802770      3.323559960      2.311417400
6        3.137555520      2.602324500      1.124394700
6        2.313298890      2.640606970      2.310735460
6       -1.162149140      3.394085610      2.413405490
6       -0.006540490      2.800970770      3.027341760
6       -2.360772360      2.701851850      2.413931780
6       -0.004325710     -2.802862380      3.024497450
6       -0.001422200     -1.465305440      3.524516470
6        1.268842190     -0.731698630      3.523956560
6        1.267816570      0.727674110      3.525609410
6        2.429273090      1.393621370      3.026439490
6       -1.264953430     -0.735057050      3.526730470
6       -1.265119320      0.731423530      3.526851380
6       -0.002298850      1.460728760      3.526286920
6       -2.424181200      1.404725510      3.028402930
6        0.682637150      4.015065900      1.122106570
6        1.336781880      3.785319720     -0.128666960
6        2.609267860      3.049154070     -0.127034160
6        3.020172830      2.298300460     -1.309621760
6        3.874612900      1.167369100     -1.191623970
6        2.140279400      2.298603260     -2.440906210
6       -0.738758480      4.133667820      1.231148660
6       -1.545554350      4.117605280      0.087442080
6       -0.925572470      3.945095850     -1.191881200
6        0.480995000      3.773472800     -1.314600110
6        0.916017590      3.023886380     -2.456868830
6        2.019957490      1.195402740     -3.348613590
6        2.734315170     -0.019163480     -3.067537540
6        3.677798560     -0.009178780     -2.021677680
6        2.048147860     -1.233940740     -3.343021590
6        0.713327860      1.238877180     -3.990951530
6       -1.435560970     -0.002164280     -3.989966180
6        0.002435740     -0.011374850     -4.279187450
6        0.700268580     -1.219400890     -3.883859580
6       -1.835802910      3.173310690     -2.026319940
6       -1.387554640      2.396317480     -3.121348380
6        0.025507320      2.399881620     -3.411777660
6       -2.097039320      1.174053370     -3.410821910
6        2.188534670     -2.364563110     -2.473496230
6        3.037396160     -2.327650190     -1.323028080
6        3.881036110     -1.183241100     -1.193736600
6        4.331983640     -0.728486780      0.089443090
6        3.950937930     -1.432605000      1.232914170
6        1.341875920     -3.798880820     -0.127678890
6        2.616322440     -3.062862820     -0.128238890
6        3.137071740     -2.607116730      1.122071490
6        0.687697220     -4.021683410      1.123148710
6        1.132177740     -3.328252280      2.309626480
6        2.315096000     -2.645093300      2.309107580
6        0.949290510     -3.080255340     -2.472953390
6       -0.918943760     -3.955341690     -1.191622060
6        0.493837310     -3.796611780     -1.321908990
6       -2.050515250     -1.155390860     -3.346808820
6       -1.355350270     -2.381039510     -3.065733410
6        0.039584220     -2.393935660     -3.342141910
6       -1.834834300     -3.192843490     -2.019239520
6       -2.790248620     -3.394990760      0.093800410
6       -1.537357710     -4.118168020      0.092029080
6       -0.736288820     -4.139584180      1.234978830
6       -3.210143860     -2.707386020      1.235015100
6       -3.065596720     -0.707908360     -2.438609550
6       -3.504339690     -1.469750930     -1.306748390
6       -2.951731730     -2.774999290     -1.188618040
6       -2.958634420      2.770934580     -1.190981380
6       -3.950231200      0.731951480     -0.126337450
6       -3.513038760      1.466814570     -1.312838480
6       -3.081972740      0.714962090     -2.455112460
6       -3.824726840     -1.418551260      1.127461350
6       -3.948559920     -0.738136490     -0.124145500
6       -3.445155160     -0.685031400      2.313268440
6       -3.445218680      0.681383140      2.313432060
6       -3.821475250      1.413841420      1.124091330
6       -3.213749790      2.704306600      1.232239080
6       -2.797369340      3.394647380      0.087993080
6       -1.160504450     -3.398906280      2.413628540
6       -2.359950070     -2.706650980      2.417286450
6       -2.422560350     -1.408422680      3.028574530
39      -0.219175780      0.374289970     -1.993427640
