# Supplementary material for: Thirty Years of Hide-and-Seek: Capturing Abundant but Elusive MIII@C3v(8)-C82 Isomer, and the Study of Magnetic Anisotropy Induced in Dy3+ Ion by the Fullerene π-Ligand
Source: J Am Chem Soc. 2024 Sep 2;146(36):25328–42. doi: 10.1021/jacs.4c10050 (PMC11403620; doi:10.1021/jacs.4c10050)
Supplement: Supplementary file 2 — ja4c10050_si_002.zip [file ja4c10050_si_002.zip › coords/MC82_isomers/YC82/YC82_8-C3v.xyz]

39      -0.459629950      0.474554420     -2.037249480
6        3.614127660     -0.000641790     -2.055455090
6        3.761306020      1.168979870     -1.217335880
6        3.973374340      0.723469120      0.128442520
6        3.973023270     -0.721312560      0.126343480
6        3.762609850     -1.168381300     -1.222480910
6        3.041174240     -2.366498780     -1.501396100
6        2.659628600     -3.162814620     -0.389223540
6        2.934945980     -2.742305830      0.948770170
6        3.501417100     -1.458865800      1.239761500
6        3.072473070     -0.731779060      2.440317480
6        2.174874480     -1.401939780      3.321958570
6        1.518940940     -2.635855640      2.930058940
6        1.888867960     -3.282524080      1.777881110
6        0.895654060     -3.919398590      0.954544300
6       -0.497407390     -3.766468360      1.248920720
6       -0.908399810     -3.027541660      2.449530860
6        0.123801280     -2.584940110      3.327006010
6       -0.020812540     -1.419625520      4.147228020
6       -1.221632520     -0.724989960      4.154841860
6       -2.308422000     -1.177800720      3.337988750
6       -2.179451420     -2.291089270      2.455058830
6       -3.025969270     -2.299164520      1.257986200
6       -3.857928720     -1.169420060      0.974282810
6       -3.801548050      0.008132900      1.800322820
6       -3.050529450      0.006596050      2.951449500
6       -2.307386010      1.188753310      3.341008060
6       -2.177836730      2.303641060      2.460541050
6       -3.025875820      2.313624250      1.263310610
6       -3.854429380      1.185320260      0.975966380
6       -4.082459590      0.736105530     -0.369262030
6       -3.578539390      1.469126130     -1.471162550
6       -2.902710520      2.687012240     -1.195969070
6       -2.624340720      3.099918830      0.147146480
6       -1.375362600      3.817803280      0.142898450
6       -0.882556440      3.848442330     -1.203056030
6       -1.812824700      3.126424440     -2.046254490
6       -1.409344960      2.421313070     -3.225656420
6        0.006247690      2.422200990     -3.529624970
6        0.930302530      3.087131750     -2.640047710
6        0.511229410      3.824804270     -1.480681520
6        1.400075850      3.899579140     -0.379839940
6        2.661774350      3.168897360     -0.381870570
6        3.032635320      2.360322910     -1.484770510
6        2.162939170      2.358387370     -2.627384040
6        2.010717580      1.208071220     -3.461528950
6        2.714475490     -0.009059550     -3.152874810
6        2.040058530     -1.226824320     -3.468823420
6        0.679468140     -1.205229520     -3.980195960
6       -0.014754960     -0.002239100     -4.338945080
6        0.690069630      1.236450180     -4.065290320
6       -2.140499750      1.206838870     -3.567573440
6       -1.459184500      0.012626870     -4.113434810
6       -2.069523520     -1.142954640     -3.466256060
6       -3.123442910     -0.694212420     -2.609026510
6       -3.147535810      0.736928990     -2.636917940
6       -4.082839050     -0.720732640     -0.367634300
6       -3.568010950     -1.447310980     -1.467356730
6       -2.904494920     -2.674965320     -1.202697310
6       -2.623979540     -3.082728680      0.143126710
6       -1.375812220     -3.807278440      0.137762630
6       -0.886325320     -3.849574320     -1.212540390
6       -1.822993690     -3.134496460     -2.045013520
6       -1.368228990     -2.367665930     -3.148672310
6        0.021013980     -2.397740850     -3.468159550
6        0.951265080     -3.116352520     -2.661470570
6        0.510928620     -3.826901060     -1.495462030
6        1.394114440     -3.893057710     -0.386124930
6        2.201579480     -2.392119780     -2.663491710
6        3.072394620      0.737088230      2.442603520
6        3.500903480      1.464008240      1.243713520
6        2.938516630      2.749590320      0.958514800
6        1.893240930      3.291562350      1.787421080
6        1.521506690      2.642685030      2.939829890
6        2.175931470      1.407587460      3.326942040
6        1.242335790      0.695827320      4.147945680
6        1.241861770     -0.691737790      4.143994690
6       -1.220326230      0.731971750      4.156678160
6       -0.019191370      1.424617290      4.153000520
6        0.127254430      2.592950100      3.334883570
6       -0.904742610      3.037468960      2.456839250
6       -0.491930290      3.774883570      1.256451360
6        0.899414000      3.926833440      0.964800400
