# Supplementary material for: Thirty Years of Hide-and-Seek: Capturing Abundant but Elusive MIII@C3v(8)-C82 Isomer, and the Study of Magnetic Anisotropy Induced in Dy3+ Ion by the Fullerene π-Ligand
Source: J Am Chem Soc. 2024 Sep 2;146(36):25328–42. doi: 10.1021/jacs.4c10050 (PMC11403620; doi:10.1021/jacs.4c10050)
Supplement: Supplementary file 2 — ja4c10050_si_002.zip [file ja4c10050_si_002.zip › coords/MC82_isomers/YC82/YC82_9-C2v.xyz]

6       -0.944164680      3.896190650     -1.217097380
6       -1.669736630      3.772703060     -0.000004950
6       -2.825900020      2.919684580     -0.000005250
6       -0.944166970      3.896193020      1.217088620
6        0.479406830      4.057465200      1.213717390
6        1.231026260      4.053625580     -0.000002470
6        0.479409100      4.057462960     -1.213723740
6       -1.313877100      3.112822830      2.384891810
6       -2.417621410      2.227020950      2.350037270
6       -3.218981190      2.178247000      1.158373600
6       -2.321418290      1.025679970      3.104230580
6        2.229968670      2.808570720      2.401428130
6        0.980369900      3.396454790      2.395645450
6       -0.107613820      2.756325480      3.085250070
6        0.059634220      1.473995260      3.690392200
6       -1.104735400      0.654730610      3.763506840
6        3.051353520      2.846365450     -1.206369030
6        2.559985410      3.429596960     -0.000000650
6        3.051351310      2.846367640      1.206369680
6       -2.989823400     -0.181894370      2.663938860
6       -3.832185720     -0.234222590      1.502651430
6       -3.926061840      0.989224800      0.734846770
6       -3.840691190     -1.481231250      0.741386450
6       -2.176529590     -1.297993650      3.109494280
6       -0.923123050     -3.241912710      2.383693370
6       -2.127424150     -2.499590100      2.355122250
6       -2.938499360     -2.542590800      1.159608530
6        2.448474430      1.561343240      3.089688080
6        1.372319140      0.822354200      3.662710990
6        1.463775120     -0.643489700      3.663587110
6        0.241594270     -1.450383050      3.691369850
6       -1.014939530     -0.779363450      3.766998510
6        0.232498310     -2.743339440      3.086363640
6       -3.840690140     -1.481232850     -0.741391920
6       -3.832182100     -0.234225310     -1.502658330
6       -3.926060030      0.989223130     -0.734855340
6       -2.989820270     -0.181898940     -2.663946220
6       -2.938497310     -2.542592980     -1.159610080
6       -0.923118140     -3.241915820     -2.383689080
6       -2.127419250     -2.499593600     -2.355121700
6       -2.176523990     -1.297998950     -3.109496680
6       -0.458524710     -3.973289220      1.217111000
6       -1.189429090     -3.934362710      0.000002260
6       -2.435588660     -3.213953860      0.000000390
6       -0.458522260     -3.973290990     -1.217104940
6       -2.321412970      1.025674590     -3.104237780
6       -2.417616780      2.227016480     -2.350045870
6       -3.218977950      2.178244070     -1.158383210
6       -1.313872590      3.112818570     -2.384900020
6       -1.104728230      0.654724010     -3.763509970
6        0.059641250      1.473988830     -3.690394940
6       -0.107607950      2.756320090     -3.085255410
6        2.229973140      2.808566470     -2.401428960
6        0.980374410      3.396450610     -2.395649760
6        2.622651490     -1.245529280     -3.089958400
6        1.463782410     -0.643496110     -3.663584510
6        1.372326200      0.822347850     -3.662710440
6        2.448480270      1.561337880     -3.089686440
6       -1.014932320     -0.779369910     -3.766998880
6        0.232504400     -2.743344410     -3.086358320
6        0.241601420     -1.450389380     -3.691367260
6        4.038081190     -1.176276900     -1.204095610
6        3.611342890     -0.465271270     -2.396088790
6        3.525379470      0.908018510     -2.395597660
6        4.038078900     -1.176274860      1.204105100
6        4.313172800     -0.470246540      0.000004400
6        1.390159250     -3.246851890     -2.397489270
6        3.378536870     -2.447069090      1.206838820
6        2.962683160     -3.085226680      0.000005400
6        3.378539210     -2.447071110     -1.206828360
6        2.559059190     -2.510067030     -2.402514320
6        2.559054600     -2.510063030      2.402523390
6        1.390154620     -3.246848040      2.397497690
6        0.974761780     -3.963143760      1.214948090
6        1.718757600     -3.866227810      0.000004930
6        0.974764130     -3.963145790     -1.214939470
6        3.525374980      0.908022660      2.395602450
6        3.611338340     -0.465267140      2.396096180
6        2.622645540     -1.245523950      3.089965180
6        3.861393750      1.666018110     -1.203685220
6        4.222192790      0.999056990      0.000003030
6        3.861391540      1.666020250      1.203689430
39      -1.930037480     -0.324393480     -0.000002870
