# Supplementary material for: Thirty Years of Hide-and-Seek: Capturing Abundant but Elusive MIII@C3v(8)-C82 Isomer, and the Study of Magnetic Anisotropy Induced in Dy3+ Ion by the Fullerene π-Ligand
Source: J Am Chem Soc. 2024 Sep 2;146(36):25328–42. doi: 10.1021/jacs.4c10050 (PMC11403620; doi:10.1021/jacs.4c10050)
Supplement: Supplementary file 2 — ja4c10050_si_002.zip [file ja4c10050_si_002.zip › coords/YC82-C3v(8)_conformers/conf_01.xyz]

87
symmetry c1
F        5.322450420     -1.085760170     -3.753782600
F        6.271545490     -0.000953610     -2.101715500
F        5.337613630      1.108757090     -3.745260190
C        3.859824180      0.014275690     -2.189295520
C        3.776255160      1.201413330     -1.216968180
C        3.918274390      0.737904190      0.098637990
C        3.912820060     -0.718235210      0.094849190
C        3.773013940     -1.178269110     -1.223985880
C        3.050973640     -2.364464520     -1.508080850
C        2.656716250     -3.158623100     -0.396385040
C        2.919655240     -2.736655170      0.948929740
C        3.467738870     -1.454434260      1.231468710
C        3.048758510     -0.726271790      2.430630710
C        2.163208520     -1.397313050      3.322577760
C        1.508351850     -2.629524540      2.934608780
C        1.884650470     -3.287957720      1.783273860
C        0.895357320     -3.912070970      0.957037600
C       -0.487730380     -3.737819950      1.241945140
C       -0.908571430     -3.012560010      2.444450680
C        0.120835970     -2.579672970      3.333581680
C       -0.028060960     -1.409342890      4.153860680
C       -1.226920780     -0.714163320      4.157288870
C       -2.314515650     -1.163516570      3.332367640
C       -2.179436560     -2.278432950      2.446570270
C       -3.015270290     -2.272223290      1.245465550
C       -3.844572720     -1.153215690      0.958434460
C       -3.800100140      0.018864880      1.783276010
C       -3.052915320      0.014059500      2.946677530
C       -2.311280820      1.194759260      3.336086850
C       -2.174433730      2.308849030      2.453130330
C       -3.015191790      2.320695940      1.248704370
C       -3.856390360      1.194053700      0.963564960
C       -4.071165230      0.748906000     -0.382821870
C       -3.558305450      1.468802860     -1.486002840
C       -2.879112030      2.690974180     -1.220156880
C       -2.604104410      3.099381300      0.138147260
C       -1.364473570      3.820567680      0.138474280
C       -0.868367410      3.861436870     -1.212744550
C       -1.799575440      3.149653840     -2.048573660
C       -1.340142280      2.372854640     -3.151370610
C        0.040303770      2.401404870     -3.478295540
C        0.983812260      3.124314310     -2.654578050
C        0.531112000      3.836176720     -1.487457550
C        1.406187810      3.906837600     -0.379075040
C        2.663852140      3.181839720     -0.382899880
C        3.056923340      2.392330660     -1.497637110
C        2.218043790      2.416792910     -2.660733630
C        2.048502140      1.226319740     -3.474224020
C        2.702355870      0.020531690     -3.192877480
C        2.045085150     -1.193782460     -3.486901760
C        0.703873610     -1.192243390     -3.997855290
C        0.006967470      0.022015720     -4.232020400
C        0.699912740      1.237039560     -3.999074110
C       -2.050126420      1.148537180     -3.439027870
C       -1.421316270     -0.006812790     -4.011464320
C       -2.167541680     -1.204764720     -3.621607860
C       -3.259133900     -0.737072380     -2.741667230
C       -3.154393550      0.705614470     -2.642648260
C       -4.061837080     -0.707508510     -0.400077730
C       -3.639392350     -1.458603270     -1.533255780
C       -2.920171760     -2.672890210     -1.251672340
C       -2.598380200     -3.032665880      0.111354320
C       -1.356599130     -3.735922190      0.110231930
C       -0.873374320     -3.791694480     -1.239793150
C       -1.838309320     -3.148805710     -2.110041480
C       -1.410036910     -2.416833270     -3.291900180
C        0.012526520     -2.357216290     -3.485633440
C        0.973628270     -3.082247360     -2.664159270
C        0.532897750     -3.797157280     -1.503384890
C        1.402974200     -3.885607350     -0.396427650
C        2.208631770     -2.382626020     -2.674986630
C        3.053605710      0.743958260      2.433956900
C        3.473906020      1.472530920      1.238353170
C        2.927025330      2.754716800      0.957963050
C        1.887784910      3.303721350      1.792153390
C        1.516855220      2.650978620      2.944820790
C        2.167315510      1.415023750      3.327091250
C        1.234413850      0.701681920      4.150778410
C        1.233004560     -0.683686520      4.152620400
C       -1.227145080      0.741333410      4.160567840
C       -0.025548690      1.433309560      4.155851830
C        0.125519600      2.601546040      3.339359120
C       -0.904089610      3.044184870      2.454536140
C       -0.489402680      3.784254750      1.256404660
C        0.901630220      3.937886610      0.969033730
C        5.217700380      0.010232170     -2.955643450
Y       -1.193573470     -0.800942470     -1.561105520
