# Supplementary material for: Thirty Years of Hide-and-Seek: Capturing Abundant but Elusive MIII@C3v(8)-C82 Isomer, and the Study of Magnetic Anisotropy Induced in Dy3+ Ion by the Fullerene π-Ligand
Source: J Am Chem Soc. 2024 Sep 2;146(36):25328–42. doi: 10.1021/jacs.4c10050 (PMC11403620; doi:10.1021/jacs.4c10050)
Supplement: Supplementary file 2 — ja4c10050_si_002.zip [file ja4c10050_si_002.zip › coords/YC82-C3v(8)_conformers/conf_02.xyz]

87
symmetry c1
F        5.331089020     -1.085481060     -3.750094240
F        6.295847280     -0.004071070     -2.104255350
F        5.350543600      1.108920150     -3.739133610
C        3.884950330      0.014986220     -2.171910650
C        3.800080410      1.203935940     -1.202287470
C        3.938197270      0.740319530      0.114514160
C        3.936784010     -0.716278410      0.113112230
C        3.798553560     -1.176543360     -1.205625240
C        3.074400730     -2.360741560     -1.487589760
C        2.681915220     -3.160068670     -0.381899460
C        2.941675960     -2.738114170      0.962949710
C        3.487114480     -1.453910420      1.246706420
C        3.063938440     -0.726478010      2.443439290
C        2.174827970     -1.399552080      3.330760070
C        1.523007370     -2.632373150      2.940845520
C        1.901800420     -3.289808140      1.791547890
C        0.916638160     -3.919555390      0.963752160
C       -0.473770070     -3.760055620      1.245177670
C       -0.894733640     -3.023568010      2.444830740
C        0.132033890     -2.584521330      3.333565740
C       -0.019324170     -1.415844530      4.154083000
C       -1.219061860     -0.722229570      4.153092350
C       -2.302464420     -1.174273840      3.327056690
C       -2.167127720     -2.290031690      2.443130240
C       -3.005193440     -2.295269250      1.241844570
C       -3.830239000     -1.168732790      0.950630990
C       -3.779770280      0.006594250      1.773331890
C       -3.040528350      0.005096450      2.938480670
C       -2.302268140      1.186208920      3.329086040
C       -2.164532600      2.301023590      2.446229870
C       -3.000653740      2.310197490      1.241019530
C       -3.833363910      1.182887150      0.952594960
C       -4.049825380      0.736024030     -0.395294420
C       -3.528265320      1.459539920     -1.490855170
C       -2.859187650      2.686363590     -1.222619540
C       -2.589359850      3.095291940      0.130210360
C       -1.348476440      3.816745120      0.133738100
C       -0.848848800      3.859030190     -1.216069400
C       -1.781608930      3.150671010     -2.057448580
C       -1.321423520      2.380858640     -3.160593660
C        0.065851650      2.401198650     -3.465403050
C        1.008701160      3.125127490     -2.649001560
C        0.550786610      3.838854870     -1.483779530
C        1.423618660      3.908267000     -0.372994700
C        2.681409650      3.182244860     -0.373924800
C        3.081510840      2.394571250     -1.487396730
C        2.247264550      2.421478100     -2.656509300
C        2.073409790      1.227160070     -3.455487160
C        2.723845750      0.023111790     -3.168763390
C        2.054566200     -1.185354000     -3.457362190
C        0.722019140     -1.205447920     -4.027515010
C        0.023966250      0.018065220     -4.303445800
C        0.717593220      1.222862430     -3.975464070
C       -2.028425190      1.155403220     -3.486444080
C       -1.426010490      0.001705500     -4.131389590
C       -2.125210790     -1.202203870     -3.626704240
C       -3.134143550     -0.727075990     -2.685333030
C       -3.092992170      0.705352030     -2.639232130
C       -4.052927590     -0.719079390     -0.401054110
C       -3.554598900     -1.451030800     -1.501868030
C       -2.865213820     -2.662608580     -1.220404530
C       -2.594293710     -3.078628230      0.122835650
C       -1.348279640     -3.790860150      0.122260740
C       -0.846044510     -3.817875720     -1.222232020
C       -1.774826520     -3.103261030     -2.071102980
C       -1.375074120     -2.411872890     -3.266955980
C        0.044921250     -2.391586530     -3.523296480
C        0.986999660     -3.075802780     -2.649910830
C        0.551368030     -3.807007260     -1.488632890
C        1.427549400     -3.890474600     -0.384346890
C        2.218298320     -2.366137250     -2.645727440
C        3.065985050      0.743902460      2.445848470
C        3.488805280      1.474133610      1.251740140
C        2.941082840      2.755928650      0.968511480
C        1.899268870      3.304321820      1.799129680
C        1.524438600      2.648109930      2.948873730
C        2.175294060      1.413895960      3.334756600
C        1.239864960      0.698469760      4.155064960
C        1.239796660     -0.686996610      4.155737730
C       -1.220039390      0.733779110      4.155272150
C       -0.020140150      1.428109570      4.156078300
C        0.131569680      2.596908160      3.339059860
C       -0.894965630      3.037678400      2.451064970
C       -0.476706620      3.779828640      1.253772050
C        0.915603480      3.938214800      0.973101660
C        5.236578480      0.009855310     -2.948948690
Y       -0.661018910     -0.506607000     -1.970219110
