# Supplementary material for: Thirty Years of Hide-and-Seek: Capturing Abundant but Elusive MIII@C3v(8)-C82 Isomer, and the Study of Magnetic Anisotropy Induced in Dy3+ Ion by the Fullerene π-Ligand
Source: J Am Chem Soc. 2024 Sep 2;146(36):25328–42. doi: 10.1021/jacs.4c10050 (PMC11403620; doi:10.1021/jacs.4c10050)
Supplement: Supplementary file 2 — ja4c10050_si_002.zip [file ja4c10050_si_002.zip › coords/YC82-C3v(8)_conformers/conf_03.xyz]

87
symmetry c1
F        5.318508680     -1.091436110     -3.746635200
F        6.260364570      0.005805080     -2.099034530
F        5.317729900      1.102987890     -3.746227480
C        3.848363820      0.004958610     -2.184907160
C        3.765670610      1.194730160     -1.216451110
C        3.908152410      0.732606220      0.099600120
C        3.908693960     -0.723569110      0.099302470
C        3.766575070     -1.185277130     -1.216945870
C        3.046794580     -2.374639560     -1.500189660
C        2.655447280     -3.167520070     -0.385591630
C        2.919105470     -2.741279940      0.957413250
C        3.466585600     -1.459768320      1.238527570
C        3.048948490     -0.731959630      2.436848840
C        2.167031530     -1.403555980      3.331572450
C        1.514511760     -2.639217230      2.948687690
C        1.883939290     -3.291677320      1.793249730
C        0.895516210     -3.921315990      0.969604960
C       -0.491706130     -3.768681450      1.260912730
C       -0.903525530     -3.031725470      2.461566800
C        0.127108580     -2.590766960      3.347411890
C       -0.023787880     -1.419435200      4.163325840
C       -1.224444310     -0.726106750      4.173566450
C       -2.309250900     -1.177461150      3.346845120
C       -2.171226720     -2.294687720      2.464423610
C       -3.000477450     -2.296830830      1.256602460
C       -3.830302920     -1.169045130      0.959682870
C       -3.776018070      0.001189170      1.779577330
C       -3.045875970      0.001248810      2.957044720
C       -2.310180020      1.180461270      3.347272860
C       -2.173054440      2.298134800      2.465290620
C       -3.002405220      2.300296130      1.257492100
C       -3.831182660      1.171722740      0.960173630
C       -4.084470980      0.733613100     -0.393903750
C       -3.640205930      1.481993990     -1.528166990
C       -2.878587240      2.657421400     -1.217659520
C       -2.598683020      3.077641050      0.143041420
C       -1.372996450      3.809155500      0.140631220
C       -0.877044930      3.852013790     -1.212256700
C       -1.797731930      3.135163790     -2.043642220
C       -1.356363160      2.369069860     -3.166832740
C        0.025083090      2.387160600     -3.481410910
C        0.970921440      3.112413620     -2.654272410
C        0.525589020      3.826954530     -1.490156700
C        1.399003400      3.899738800     -0.381653260
C        2.653020490      3.175798540     -0.384288040
C        3.044940420      2.383658550     -1.499191840
C        2.205487000      2.406191620     -2.661917720
C        2.037697730      1.216022530     -3.476677980
C        2.689585490      0.004711970     -3.187128190
C        2.038760990     -1.207113620     -3.477356250
C        0.693959890     -1.213161730     -3.993748210
C       -0.003065880      0.003793680     -4.208604060
C        0.692836750      1.221297230     -3.993182650
C       -2.114081490      1.170027160     -3.476759550
C       -1.421694400      0.002975530     -3.954449650
C       -2.114069020     -1.165039650     -3.478659010
C       -3.300626620     -0.738390970     -2.745736340
C       -3.299857310      0.742192520     -2.744313490
C       -4.084246240     -0.730757480     -0.394487450
C       -3.641103330     -1.478918260     -1.529676990
C       -2.876812270     -2.652943100     -1.218974480
C       -2.596183310     -3.073339410      0.141672030
C       -1.369994980     -3.803793240      0.139000240
C       -0.874022060     -3.845777790     -1.213866330
C       -1.795299240     -3.129572200     -2.045064280
C       -1.354666480     -2.363067710     -3.168417750
C        0.026940730     -2.379746010     -3.482454470
C        0.973386470     -3.104553670     -2.655561270
C        0.528648860     -3.819806280     -1.491734640
C        1.402053180     -3.892464470     -0.383265270
C        2.207433030     -2.397423250     -2.663015970
C        3.048401790      0.739440220      2.437141360
C        3.465474210      1.468023950      1.239127220
C        2.917017190      2.749224940      0.958509230
C        1.881380890      3.298476600      1.794550330
C        1.512474240      2.645311490      2.949722610
C        2.165938780      1.410011540      3.332125660
C        1.235761060      0.695314810      4.159828040
C        1.236306410     -0.689888710      4.159590010
C       -1.225033270      0.729646340      4.173830330
C       -0.024911480      1.423911960      4.163868050
C        0.125063250      2.595610940      3.348383760
C       -0.905920580      3.036162490      2.462747840
C       -0.494685640      3.774018810      1.262409650
C        0.892490470      3.927726400      0.971168830
C        5.205491180      0.005594960     -2.952623650
Y       -1.677675260     -0.003713000     -1.266828690
