# Supplementary material for: Thirty Years of Hide-and-Seek: Capturing Abundant but Elusive MIII@C3v(8)-C82 Isomer, and the Study of Magnetic Anisotropy Induced in Dy3+ Ion by the Fullerene π-Ligand
Source: J Am Chem Soc. 2024 Sep 2;146(36):25328–42. doi: 10.1021/jacs.4c10050 (PMC11403620; doi:10.1021/jacs.4c10050)
Supplement: Supplementary file 2 — ja4c10050_si_002.zip [file ja4c10050_si_002.zip › coords/YC82-C3v(8)_conformers/readme.txt]

Y@C3v(8)-C82(CF3) structures are optimized at the PBE/TZ2P level with SBKJC-type ECP for Y, Priroda code.
Relative energies (kJ/mol):

conf 1	0.00
conf 2	0.53
conf 3	7.63
TS 1-2	1.12
TS 2-2�	2.80
TS 1-3	7.68
