# Supplementary material for: Thirty Years of Hide-and-Seek: Capturing Abundant but Elusive MIII@C3v(8)-C82 Isomer, and the Study of Magnetic Anisotropy Induced in Dy3+ Ion by the Fullerene π-Ligand
Source: J Am Chem Soc. 2024 Sep 2;146(36):25328–42. doi: 10.1021/jacs.4c10050 (PMC11403620; doi:10.1021/jacs.4c10050)
Supplement: Supplementary file 2 — ja4c10050_si_002.zip [file ja4c10050_si_002.zip › coords/YC82-C3v(8)_conformers/TS_1-2.xyz]

87
symmetry c1
F        5.340006140     -1.083303910     -3.745130500
F        6.295662330     -0.002229420     -2.094004850
F        5.358736490      1.111175980     -3.733317540
C        3.884343920      0.016344530     -2.174720050
C        3.798537220      1.204115200     -1.203711970
C        3.937479460      0.740371040      0.112470910
C        3.934441920     -0.716052650      0.109747690
C        3.796549330     -1.176216220     -1.209269410
C        3.074348910     -2.362045960     -1.492078500
C        2.681370610     -3.159770590     -0.384458220
C        2.940584540     -2.737334640      0.960610750
C        3.486185280     -1.453305230      1.244122100
C        3.063435070     -0.725759560      2.441398380
C        2.175108940     -1.398381820      3.329815580
C        1.522716560     -2.630862530      2.940171890
C        1.902197800     -3.289323200      1.790557140
C        0.916711940     -3.917652910      0.962956980
C       -0.470884590     -3.751589900      1.243992280
C       -0.893926590     -3.019301090      2.444311100
C        0.132987740     -2.582603680      3.334280300
C       -0.018395950     -1.413494470      4.155038830
C       -1.217884490     -0.719447580      4.155165300
C       -2.302447900     -1.170585460      3.328961480
C       -2.166227950     -2.286003300      2.444192090
C       -3.001654230     -2.285532310      1.242583470
C       -3.829528730     -1.163310390      0.952257570
C       -3.782932730      0.010673580      1.776352080
C       -3.040846780      0.007630730      2.941121480
C       -2.301374890      1.188832080      3.331606450
C       -2.163453720      2.303346830      2.449081660
C       -3.000353490      2.313065820      1.242986930
C       -3.837378830      1.186536870      0.956070410
C       -4.051675650      0.740290500     -0.391428640
C       -3.532178080      1.460233020     -1.490914120
C       -2.857870060      2.684999210     -1.223442550
C       -2.587743280      3.094230520      0.132532780
C       -1.348196780      3.816603910      0.136045530
C       -0.849140690      3.858819960     -1.214118650
C       -1.779758680      3.147957740     -2.053800260
C       -1.317906230      2.375274880     -3.156749950
C        0.066264110      2.402513760     -3.469960840
C        1.008407540      3.126981090     -2.649180040
C        0.550773500      3.838116730     -1.483244500
C        1.423428850      3.908469910     -0.372413660
C        2.681074390      3.182982250     -0.373528910
C        3.079665770      2.395006300     -1.487511340
C        2.244953730      2.421487210     -2.654645980
C        2.074654740      1.228707110     -3.461809420
C        2.726268250      0.024446170     -3.175849000
C        2.060487050     -1.186472270     -3.461525730
C        0.723113710     -1.195349610     -3.997384500
C        0.027242830      0.022272810     -4.252001090
C        0.723377510      1.232455960     -3.983974450
C       -2.026355050      1.150091680     -3.465832990
C       -1.414488660     -0.003363060     -4.079002820
C       -2.144030890     -1.211554650     -3.644490360
C       -3.182220060     -0.733929700     -2.717857620
C       -3.111232880      0.702405460     -2.643732220
C       -4.050488850     -0.714482290     -0.401523370
C       -3.572217230     -1.448502540     -1.513919250
C       -2.866854380     -2.655899980     -1.231548360
C       -2.583170900     -3.056307960      0.117469590
C       -1.341431030     -3.768008500      0.115849030
C       -0.846460820     -3.807075620     -1.230868290
C       -1.787921200     -3.118787460     -2.091405310
C       -1.388193570     -2.427021050     -3.298857780
C        0.039088630     -2.379142000     -3.508426660
C        0.991938880     -3.080251980     -2.655291680
C        0.555210300     -3.803928120     -1.493121820
C        1.427835520     -3.890372150     -0.387347270
C        2.223743240     -2.372971390     -2.654078730
C        3.066470570      0.744555190      2.444659460
C        3.488946110      1.474320040      1.250517710
C        2.941362750      2.756153180      0.968317040
C        1.899726140      3.304424240      1.799588550
C        1.525915350      2.649460540      2.950251900
C        2.176501320      1.414642930      3.334640270
C        1.241671980      0.699656530      4.155360780
C        1.241323220     -0.685703520      4.156517710
C       -1.218964370      0.736305960      4.158180120
C       -0.018573340      1.429969080      4.157461460
C        0.133307950      2.598563560      3.341039820
C       -0.893932450      3.039771520      2.453472900
C       -0.476429750      3.781196650      1.256060950
C        0.915643810      3.938336700      0.974011960
C        5.240131160      0.011795670     -2.944546030
Y       -0.894517950     -0.676648160     -1.805491400
