# Supplementary material for: Thirty Years of Hide-and-Seek: Capturing Abundant but Elusive MIII@C3v(8)-C82 Isomer, and the Study of Magnetic Anisotropy Induced in Dy3+ Ion by the Fullerene π-Ligand
Source: J Am Chem Soc. 2024 Sep 2;146(36):25328–42. doi: 10.1021/jacs.4c10050 (PMC11403620; doi:10.1021/jacs.4c10050)
Supplement: Supplementary file 2 — ja4c10050_si_002.zip [file ja4c10050_si_002.zip › coords/YC82-C3v(8)_conformers/TS_1-3.xyz]

87
symmetry c1
F        5.331692530     -1.086625410     -3.748473970
F        6.272116070      0.007807740     -2.098171390
F        5.334290090      1.107796970     -3.746215950
C        3.860276130      0.010584820     -2.188656320
C        3.776736880      1.199177340     -1.218798300
C        3.916489200      0.735641980      0.096909650
C        3.915102310     -0.720529720      0.094898490
C        3.775257780     -1.180792560     -1.222291500
C        3.055063290     -2.369013850     -1.508431390
C        2.660202020     -3.162483900     -0.395198670
C        2.921602740     -2.737872980      0.949156380
C        3.469992760     -1.457200700      1.232417600
C        3.050784950     -0.729873460      2.430875260
C        2.166693370     -1.401313180      3.323289610
C        1.513521550     -2.635945490      2.937956290
C        1.884882270     -3.288260850      1.782684940
C        0.897151750     -3.915517520      0.956447690
C       -0.489567230     -3.759617000      1.245180220
C       -0.903394180     -3.025182810      2.446150030
C        0.125910980     -2.586708940      3.334633080
C       -0.025458680     -1.415282430      4.151187730
C       -1.225388320     -0.720881460      4.159671150
C       -2.309412410     -1.170692420      3.330877780
C       -2.170690350     -2.287380440      2.447642780
C       -2.997301740     -2.285541690      1.238532670
C       -3.827271340     -1.159757140      0.941418800
C       -3.774037630      0.009662350      1.762881330
C       -3.044621270      0.008080060      2.940693060
C       -2.308213200      1.187197590      3.332618770
C       -2.168910570      2.305571590      2.452048140
C       -2.997637850      2.311864430      1.243342290
C       -3.825672220      1.181704690      0.944926070
C       -4.067314470      0.742630720     -0.406965420
C       -3.602606560      1.484297230     -1.532282130
C       -2.864714120      2.671959740     -1.228716930
C       -2.590754870      3.090606610      0.131886730
C       -1.362490740      3.820783690      0.132244940
C       -0.863892750      3.863745850     -1.219815780
C       -1.784425440      3.146750360     -2.053102990
C       -1.339686680      2.376984870     -3.170953310
C        0.041206550      2.396632110     -3.488301850
C        0.985754410      3.120708370     -2.659491890
C        0.538343540      3.835308980     -1.495285520
C        1.410573330      3.905519380     -0.385177230
C        2.664707350      3.180718680     -0.386481300
C        3.057400820      2.389203210     -1.501308220
C        2.219354760      2.412931490     -2.664648160
C        2.051509460      1.223100950     -3.480182240
C        2.703462690      0.012546470     -3.193177710
C        2.053310020     -1.199780080     -3.488165540
C        0.709948850     -1.202905920     -4.005250640
C        0.012122810      0.013461230     -4.220678730
C        0.706865440      1.230857030     -4.000576480
C       -2.089158160      1.173271490     -3.477069580
C       -1.408038610      0.008315070     -3.972231750
C       -2.113942920     -1.163082610     -3.516941630
C       -3.302558500     -0.734126330     -2.775639700
C       -3.266997430      0.744388580     -2.744737350
C       -4.076384640     -0.720814220     -0.416105900
C       -3.653646790     -1.474623510     -1.558210070
C       -2.876295350     -2.643071900     -1.241628430
C       -2.591733830     -3.059950960      0.120748320
C       -1.365633160     -3.788528080      0.120150110
C       -0.867414410     -3.830151800     -1.231029290
C       -1.788545390     -3.117107000     -2.065133530
C       -1.346795150     -2.354465600     -3.193096340
C        0.038313010     -2.368501200     -3.495259260
C        0.983287190     -3.095058630     -2.667885390
C        0.536270590     -3.810081990     -1.505826460
C        1.406814560     -3.886753540     -0.396045540
C        2.218709660     -2.390392810     -2.674031240
C        3.052282820      0.741459840      2.432687270
C        3.472376080      1.470528230      1.236447830
C        2.925952370      2.752642980      0.955946470
C        1.888665780      3.301941950      1.790405640
C        1.517014360      2.648410670      2.944067690
C        2.168368480      1.412184550      3.326595880
C        1.235866110      0.697847990      4.151433310
C        1.235223790     -0.687368210      4.150689930
C       -1.225109610      0.734842350      4.160792100
C       -0.024268650      1.427985650      4.154054160
C        0.128176210      2.599518470      3.339641360
C       -0.900804630      3.042329530      2.452968510
C       -0.486577840      3.781895410      1.254366280
C        0.902130880      3.933501240      0.965908330
C        5.218884950      0.010068500     -2.953728330
Y       -1.644971810     -0.150113890     -1.301324010
