# Supplementary material for: Thirty Years of Hide-and-Seek: Capturing Abundant but Elusive MIII@C3v(8)-C82 Isomer, and the Study of Magnetic Anisotropy Induced in Dy3+ Ion by the Fullerene π-Ligand
Source: J Am Chem Soc. 2024 Sep 2;146(36):25328–42. doi: 10.1021/jacs.4c10050 (PMC11403620; doi:10.1021/jacs.4c10050)
Supplement: Supplementary file 2 — ja4c10050_si_002.zip [file ja4c10050_si_002.zip › coords/YC82-C3v(8)_conformers/TS_2-2.xyz]

87
symmetry c1
F       -5.884665120      1.431690330     -1.097193890
F       -5.320432300      3.244191000      0.000001630
F       -5.884664040      1.431688230      1.097194390
C       -3.741574810      1.422445720     -0.000000640
C       -2.968281370      2.010226910      1.190723010
C       -2.084881830      2.997551210      0.728363660
C       -2.084882030      2.997551470     -0.728364670
C       -2.968281720      2.010227410     -1.190724380
C       -2.693465400      1.284562100     -2.377445110
C       -1.604516510      1.735760070     -3.170447070
C       -0.784638320      2.831580310     -2.746616800
C       -0.942042880      3.427469180     -1.463960690
C        0.227249730      3.918287480     -0.735154320
C        1.482788690      3.856656670     -1.406849070
C        1.633282870      3.113651290     -2.640433090
C        0.529353050      2.619297050     -3.296955340
C        0.579383550      1.335023690     -3.929741700
C        1.723499030      0.493583080     -3.772231510
C        2.892103400      0.989393610     -3.031442960
C        2.859037280      2.346263540     -2.591030010
C        3.566834400      2.784575410     -1.422096400
C        4.372827220      1.895636460     -0.728134120
C        4.489398860      0.539216020     -1.180638990
C        3.744230570      0.046488650     -2.296300780
C        3.416568900     -1.382223950     -2.304750410
C        3.756239830     -2.189645150     -1.176191990
C        4.329281970     -1.598708340     -0.000000190
C        4.696531320     -0.269277480     -0.000000190
C        4.489399030      0.539215930      1.180638610
C        3.744231150      0.046488360      2.296300620
C        3.416569880     -1.382224320      2.304750310
C        3.756240030     -2.189645170      1.176191700
C        2.903586840     -3.258297080      0.727619990
C        1.749242900     -3.617748740      1.457706560
C        1.502309690     -2.933839200      2.679654660
C        2.318385330     -1.828318740      3.093237050
C        1.482726790     -0.906594310      3.810725950
C        0.147958730     -1.441592680      3.844876580
C        0.151728010     -2.697191570      3.132966840
C       -0.977007170     -3.130534010      2.380058780
C       -2.130031370     -2.288418900      2.383455340
C       -2.149303290     -1.033553190      3.096438800
C       -0.989752380     -0.586052000      3.824602320
C       -0.759339050      0.806098380      3.899511300
C       -1.604516180      1.735759110      3.170445910
C       -2.693464220      1.284561160      2.377442960
C       -2.987934750     -0.123919230      2.393205910
C       -3.466813690     -0.790565540      1.206082190
C       -3.692800440     -0.106946600     -0.000001400
C       -3.466813430     -0.790563300     -1.206084630
C       -2.964257050     -2.156935690     -1.208644890
C       -2.756387010     -2.908469560     -0.000001310
C       -2.964264830     -2.156940690      1.208646040
C       -0.760235990     -3.927913600      1.177305750
C       -1.644121780     -3.870299380     -0.000000380
C       -0.760233840     -3.927902960     -1.177303120
C        0.597909300     -4.082653170     -0.716706520
C        0.597909010     -4.082656770      0.716708310
C        2.903586840     -3.258296810     -0.727620150
C        1.749242220     -3.617747630     -1.457706210
C        1.502308420     -2.933838920     -2.679655410
C        2.318384180     -1.828317760     -3.093236820
C        1.482726040     -0.906593410     -3.810726290
C        0.147957970     -1.441592170     -3.844878740
C        0.151727730     -2.697191880     -3.132970630
C       -0.977005970     -3.130528500     -2.380058980
C       -2.130029610     -2.288414570     -2.383456150
C       -2.149305960     -1.033551840     -3.096442730
C       -0.989753350     -0.586051300     -3.824604460
C       -0.759339170      0.806099170     -3.899512220
C       -2.987937810     -0.123917740     -2.393210000
C        0.227249840      3.918287230      0.735153820
C       -0.942042760      3.427468630      1.463959980
C       -0.784638110      2.831579660      2.746616100
C        0.529353120      2.619296470      3.296954860
C        1.633282940      3.113650740      2.640432630
C        1.482788710      3.856656380      1.406848720
C        2.720474000      3.716934120      0.692804300
C        2.720473870      3.716934160     -0.692804540
C        4.372827240      1.895636420      0.728133730
C        3.566834510      2.784575330      1.422096050
C        2.859037450      2.346263210      2.591029710
C        2.892103780      0.989393270      3.031442670
C        1.723499370      0.493582480      3.772231040
C        0.579383780      1.335022940      3.929740950
C       -5.227863710      1.892995900      0.000000290
Y       -0.648269560     -1.815033530      0.000029860
